# Supplementary material for: Venetoclax and pegcrisantaspase for complex karyotype acute myeloid leukemia
Source: Leukemia. Author manuscript; Available in PMC 2024 Mar 28. (PMC10976320; doi:10.1038/s41375-020-01080-6)
Supplement: Table S5 [file NIHMS1973698-supplement-Table_S5.xlsx]

## Sheet: XUMAE_analysis_v20190510.transc
Final Transcriptome Analysis
Feature.ID	PegCvsControl.LFC	PegCvsControl.FDR	Ven-PegCvsControl.LFC	Ven-PegCvsControl.FDR	Ven-PegCvsPegC.LFC	Ven-PegCvsPegC.FDR	Ven-PegCvsVen.LFC	Ven-PegCvsVen.FDR	VenvsControl.LFC	VenvsControl.FDR	VenvsPegC.LFC	VenvsPegC.FDR	Gene.Name	Gene.type	PegCvsControl.DE	Ven-PegCvsControl.DE	Ven-PegCvsPegC.DE	Ven-PegCvsVen.DE	VenvsControl.DE	VenvsPegC.DE
ENSG00000000938	0.0617593	1	-3.68492	1.18678e-50	-3.74551	9.72037e-47	-1.25164	0.0766702	-2.43588	4.8199e-30	-2.50159	4.88759e-28	FGR	protein_coding	0	1	1	0	1	1
ENSG00000001630	-1.40661	0.293321	0.0751523	1	1.48375	0.069283	-0.58426	0.792154	0.65832	0.566719	2.06171	0.00131968	CYP51A1	protein_coding	0	0	0	0	0	1
ENSG00000003137	-0.404187	1	-0.191921	0.804034	0.21206	0.829053	-1.01433	0.000209502	0.820557	0.00188811	1.21978	7.10503e-06	CYP26B1	protein_coding	0	0	0	1	0	1
ENSG00000005381	-0.496401	0.00608484	-1.23907	1.15602e-33	-0.741698	2.90632e-08	-0.522228	7.41146e-07	-0.718674	2.54443e-12	-0.226529	0.395491	MPO	protein_coding	0	1	0	0	0	0
ENSG00000006453	-0.150929	1	-1.08569	0.000553987	-0.934596	0.013261	-0.595883	0.383388	-0.491743	0.322221	-0.345493	0.739252	BAIAP2L1	protein_coding	0	1	0	0	0	0
ENSG00000006459	1.03548	2.92138e-08	1.68503	9.79886e-38	0.650847	6.57726e-05	0.418319	0.00390551	1.26496	1.42749e-19	0.225571	0.614969	KDM7A	protein_coding	1	1	0	0	1	0
ENSG00000007129	-0.663208	0.63158	-1.29404	0.0009755	-0.630218	0.371458	-0.266943	0.964304	-1.02889	0.0259685	-0.37037	0.879136	CEACAM21	protein_coding	0	1	0	0	1	0
ENSG00000010327	0.373218	1	-0.798001	0.547724	-1.17027	0.251472	1.15364	0.910306	-1.95286	0.148166	-2.32991	0.0302592	STAB1	protein_coding	0	0	0	0	0	1
ENSG00000010704	-1.06128	0.0557253	-1.06955	0.00756705	-0.0078831	1	-0.657018	0.479938	-0.414232	0.60868	0.642141	0.427137	HFE	protein_coding	0	1	0	0	0	0
ENSG00000011600	-0.0690304	1	-1.02773	6.97138e-13	-0.956643	1.49544e-08	-0.311172	0.235031	-0.718495	4.22626e-06	-0.652739	0.000924831	TYROBP	protein_coding	0	1	0	0	0	0
ENSG00000013725	-0.0928757	1	-3.12891	0.00230737	-3.03199	0.0065078	-1.06261	0.988116	-2.07015	0.0375143	-1.97795	0.0710521	CD6	protein_coding	0	1	1	0	1	0
ENSG00000014257	-1.00587	1.43051e-09	-0.396052	0.00614746	0.609198	0.000330064	-0.728267	8.60834e-12	0.330205	0.0357572	1.33044	4.82496e-22	ACPP	protein_coding	1	0	0	0	0	1
ENSG00000015479	0.479272	1	1.19266	0.0130834	0.715136	0.258209	0.00693989	1	1.18485	0.0225235	0.701624	0.367836	MATR3	protein_coding	0	1	0	0	1	0
ENSG00000019169	-0.736867	1	-2.23211	0.00477634	-1.49476	0.234517	-0.883322	0.921483	-1.34887	0.128948	-0.616935	0.879136	MARCO	protein_coding	0	1	0	0	0	0
ENSG00000019582	0.289426	0.43926	-0.755262	2.9138e-14	-1.04341	1.39769e-20	-0.26535	0.0230471	-0.491696	5.70896e-06	-0.785035	1.38931e-11	CD74	protein_coding	0	0	1	0	0	0
ENSG00000023909	-0.286033	0.769652	0.718977	2.32015e-10	1.00509	2.333e-14	0.597075	2.66096e-09	0.119946	0.715112	0.400907	0.0412844	GCLM	protein_coding	0	0	1	0	0	0
ENSG00000026751	0.125606	1	-6	3.15366e-05	-7	1.69205e-05	-6	0.988116	-4.33156	0.00115826	-4.45841	0.00043291	SLAMF7	protein_coding	0	1	1	0	1	1
ENSG00000029534	-0.735464	1	-1.72015	0.027632	-0.983388	0.496537	-1.33445	0.451918	-0.390304	0.862782	0.342641	1	ANK1	protein_coding	0	1	0	0	0	0
ENSG00000037749	0.134965	1	1.03498	7.69015e-09	0.901341	1.2711e-05	0.418838	0.0925561	0.61462	0.0118805	0.47561	0.16359	MFAP3	protein_coding	0	1	0	0	0	0
ENSG00000042980	-0.081852	1	-2.07003	0.0575092	-1.98565	0.106525	0.649666	1	-2.72378	0.0189607	-2.64496	0.0337133	ADAM28	protein_coding	0	0	0	0	1	1
ENSG00000049089	0.138145	1	-1.18682	6.94383e-10	-1.32308	1.44797e-10	-0.563558	0.0766702	-0.624468	0.00693965	-0.766032	0.00114796	COL9A2	protein_coding	0	1	1	0	0	0
ENSG00000053918	0.0241012	1	-1.01256	5.77935e-07	-1.03535	5.43857e-06	-0.394253	0.470678	-0.620517	0.00616637	-0.64853	0.0132373	KCNQ1	protein_coding	0	1	1	0	0	0
ENSG00000054793	-0.743464	0.0921421	0.459622	0.0686707	1.20394	2.15753e-06	0.587982	0.0524234	-0.130173	0.911563	0.608996	0.170257	ATP9A	protein_coding	0	0	1	0	0	0
ENSG00000055118	-0.0615315	1	-1.70352	2.28111e-05	-1.64262	0.000192242	-0.446318	0.884808	-1.25833	0.00411066	-1.2026	0.0118691	KCNH2	protein_coding	0	1	1	0	1	1
ENSG00000055163	-0.00757965	1	-1.53914	1.1069e-09	-1.53002	4.15649e-08	-0.7283	0.152752	-0.812009	0.00322284	-0.808231	0.0111466	CYFIP2	protein_coding	0	1	1	0	0	0
ENSG00000062038	-0.14007	1	-1.35845	0.0451895	-1.21858	0.132625	-0.650567	0.904954	-0.710528	0.464798	-0.575591	0.72755	CDH3	protein_coding	0	1	0	0	0	0
ENSG00000062524	-0.599945	0.648818	-1.60127	9.22137e-06	-0.99868	0.0567839	-0.763062	0.422782	-0.840106	0.0422115	-0.24287	0.943468	LTK	protein_coding	0	1	0	0	0	0
ENSG00000065833	-0.648067	0.280941	1.14492	5.32803e-09	1.79321	2.40301e-16	0.395042	0.224572	0.748154	0.0024269	1.39114	8.44523e-09	ME1	protein_coding	0	1	1	0	0	1
ENSG00000066294	-0.138435	1	-2.05032	1.26959e-14	-1.91194	1.33583e-10	-1.01179	0.0563485	-1.04072	6.06962e-05	-0.907452	0.00373103	CD84	protein_coding	0	1	1	0	1	0
ENSG00000067798	-0.754034	0.885863	-2.6087	3.0046e-05	-1.85868	0.033436	-0.863889	0.921483	-1.74686	0.00328909	-1.00138	0.373156	NAV3	protein_coding	0	1	1	0	1	0
ENSG00000069399	-0.516667	0.901128	-1.11325	0.00304508	-0.596323	0.349442	-0.595244	0.586636	-0.520438	0.346327	-0.00833541	1	BCL3	protein_coding	0	1	0	0	0	0
ENSG00000070182	1.57981	0.00016681	-0.715387	0.35102	-2.2946	2.06991e-08	-0.151037	1	-0.565901	0.715945	-2.1499	7.4959e-08	SPTB	protein_coding	1	0	1	0	0	1
ENSG00000070669	1.03733	0.0568185	1.48307	7.60254e-06	0.446807	0.396659	0.585351	0.36077	0.896302	0.055635	-0.145313	1	ASNS	protein_coding	0	1	0	0	0	0
ENSG00000071242	1.67954	8.82783e-19	1.63458	4.70266e-23	-0.0436452	0.957005	0.442289	0.0503538	1.19044	6.34626e-11	-0.49298	0.0408057	RPS6KA2	protein_coding	1	1	0	0	1	0
ENSG00000072694	-0.767259	0.146739	-3.20856	3.2298e-20	-2.43993	5.26091e-08	-1.61563	0.0285159	-1.59592	1.94166e-07	-0.832392	0.132684	FCGR2B	protein_coding	0	1	1	1	1	0
ENSG00000073737	-0.20897	1	-1.41443	2.7772e-18	-1.20436	3.39614e-10	-0.788476	0.000182533	-0.627702	0.000453637	-0.422831	0.141949	DHRS9	protein_coding	0	1	1	0	0	0
ENSG00000074706	-0.2648	1	-2.26075	6.95651e-09	-1.99557	6.80519e-06	-0.697584	0.708975	-1.56382	4.23786e-05	-1.30381	0.00416063	IPCEF1	protein_coding	0	1	1	0	1	1
ENSG00000074935	0.85387	3.83739e-08	1.11074	1.39158e-24	0.257828	0.159456	0.193635	0.259899	0.915101	1.30143e-16	0.0570681	1	TUBE1	protein_coding	0	1	0	0	0	0
ENSG00000074964	-0.296924	1	-2.55488	1.68557e-05	-2.25597	0.00129198	-1.3003	0.529045	-1.25678	0.0375143	-0.963489	0.289525	ARHGEF10L	protein_coding	0	1	1	0	1	0
ENSG00000076662	0.17671	1	-1.31771	7.28344e-26	-1.4934	1.30475e-26	-0.55437	0.000430283	-0.765271	1.68816e-09	-0.946174	2.38783e-11	ICAM3	protein_coding	0	1	1	0	0	0
ENSG00000078098	-1.6697	0.00206007	-0.766321	0.147336	0.899439	0.280766	-0.712946	0.489386	-0.054425	1	1.60609	0.00315261	FAP	protein_coding	1	0	0	0	0	1
ENSG00000078487	0.625857	0.123447	-0.271455	0.481711	-0.897523	0.000358791	0.116624	1	-0.389427	0.466712	-1.02075	0.000125128	ZCWPW1	protein_coding	0	0	0	0	0	1
ENSG00000079156	3.1317	0.223396	3.99014	0.000598272	0.86092	0.520985	0.406169	0.984829	3.58118	0.0127877	0.447311	0.967245	OSBPL6	protein_coding	0	1	0	0	1	0
ENSG00000079215	-0.772548	0.0149111	0.252827	0.345038	1.0255	5.67277e-06	-0.0438278	1	0.294555	0.4284	1.06229	3.82113e-06	SLC1A3	protein_coding	0	0	1	0	0	1
ENSG00000079435	-0.0332415	1	-1.34232	0.0296013	-1.30688	0.0635326	-0.843247	0.70043	-0.500565	0.635435	-0.470718	0.785091	LIPE	protein_coding	0	1	0	0	0	0
ENSG00000079931	-0.413397	1	-1.84069	0.0289145	-1.4258	0.210159	-1.2401	0.565804	-0.601358	0.793597	-0.191728	1	MOXD1	protein_coding	0	1	0	0	0	0
ENSG00000080031	-0.46121	1	-2.10993	0.0449619	-1.64671	0.277609	0.590188	1	-2.70307	0.0186053	-2.24605	0.168391	PTPRH	protein_coding	0	1	0	0	1	0
ENSG00000082014	-0.425117	1	-1.73135	0.0368844	-1.3057	0.279056	-1.21409	0.64037	-0.518235	0.735595	-0.0972384	1	SMARCD3	protein_coding	0	1	0	0	0	0
ENSG00000082074	-0.226701	1	-1.05958	1.01398e-11	-0.832671	1.65064e-05	-0.204258	0.745817	-0.857168	1.15561e-07	-0.635414	0.00405151	FYB1	protein_coding	0	1	0	0	0	0
ENSG00000084110	-0.425702	1	-1.18024	0.0104471	-0.75464	0.313994	-0.275028	1	-0.907553	0.0758286	-0.487149	0.724257	HAL	protein_coding	0	1	0	0	0	0
ENSG00000085265	0.234011	1	-6	0.0293408	-7	0.0165126	-6	1	-4.59871	0.106197	-4.83858	0.054459	FCN1	protein_coding	0	1	1	0	0	0
ENSG00000087842	-0.846407	0.142281	0.701254	0.00753377	1.54934	7.76764e-08	0.29906	0.671951	0.400238	0.404024	1.24325	0.000150255	PIR	protein_coding	0	0	1	0	0	1
ENSG00000088881	-0.0405641	1	-6	0.030651	-7	0.0449604	-6	0.616191	-1.14578	0.811274	-1.11168	0.898546	EBF4	protein_coding	0	1	1	0	0	0
ENSG00000089012	0.0694799	1	-6	0.00322211	-7	0.00345381	-6	0.356295	-1.14262	0.677945	-1.2107	0.727453	SIRPG	protein_coding	0	1	1	0	0	0
ENSG00000089127	-0.513908	0.703955	-1.06319	0.000177266	-0.548213	0.214318	-0.099363	1	-0.964851	0.0034306	-0.455438	0.599087	OAS1	protein_coding	0	1	0	0	0	0
ENSG00000089505	1.06899	1	2.11857	0.00968304	1.05539	0.312298	1.27336	0.375889	0.844532	0.795416	-0.224351	1	CMTM1	protein_coding	0	1	0	0	0	0
ENSG00000090382	-0.511676	0.000996149	-5.12904	0	-4.61712	0	-1.70682	8.70477e-61	-3.42399	0	-2.91726	1.32357e-166	LYZ	protein_coding	0	1	1	1	1	1
ENSG00000090659	0.78742	0.0796337	-3.77788	8.3526e-20	-4.56346	2.58737e-36	-0.40011	0.974717	-3.37688	2.11729e-17	-4.16861	5.44162e-34	CD209	protein_coding	0	1	1	0	1	1
ENSG00000091592	-0.0930643	1	-1.38904	0.00453631	-1.2956	0.0208892	-0.296567	1	-1.09526	0.0380773	-1.00641	0.104562	NLRP1	protein_coding	0	1	1	0	1	0
ENSG00000091986	-0.783568	1	3.19913	1.97533e-05	3.98768	1.92169e-06	1.28734	0.282825	1.91034	0.162524	2.69263	0.0535682	CCDC80	protein_coding	0	1	1	0	0	0
ENSG00000092067	0.131129	1	-1.91359	0.000258971	-2.04397	0.000131073	0.0301021	1	-1.94535	0.000615709	-2.08093	0.000123493	CEBPE	protein_coding	0	1	1	0	1	1
ENSG00000092969	0.537627	1	1.22289	0.0136148	0.689168	0.295084	0.807728	0.37094	0.413177	0.820679	-0.125646	1	TGFB2	protein_coding	0	1	0	0	0	0
ENSG00000093072	-0.104646	1	-1.3746	2.38375e-16	-1.26902	4.77761e-11	-0.371805	0.386096	-1.0044	2.79714e-09	-0.903946	7.58239e-06	ADA2	protein_coding	0	1	1	0	1	0
ENSG00000095303	-0.302144	1	-1.68066	2.07941e-09	-1.37913	4.36447e-05	-0.622067	0.431153	-1.05996	0.000276234	-0.763577	0.0605834	PTGS1	protein_coding	0	1	1	0	1	0
ENSG00000095370	0.677382	0.551074	-1.46964	0.00299638	-2.14587	3.12041e-07	0.0660522	1	-1.5376	0.00409756	-2.21949	3.95455e-08	SH2D3C	protein_coding	0	1	1	0	1	1
ENSG00000095585	-0.670167	1	-5.93086	0.000164342	-5.26816	0.0102237	-5.29024	0.0464551	-0.641444	0.816268	0.0156688	1	BLNK	protein_coding	0	1	1	1	0	0
ENSG00000095970	-0.308853	1	-2.47152	2.70753e-07	-2.16152	8.75747e-05	-0.225273	1	-2.24697	5.03611e-06	-1.94241	0.000645927	TREM2	protein_coding	0	1	1	0	1	1
ENSG00000099194	-0.493292	0.00211335	-0.0501011	0.845041	0.443416	0.000298845	-0.70256	2.67261e-28	0.650719	1.3744e-12	1.13906	3.62065e-28	SCD	protein_coding	0	0	0	0	0	1
ENSG00000099204	-0.534731	1	2.33618	0.0765469	2.86761	0.0457828	2.24774	0.26073	0.0874375	1	0.614569	1	ABLIM1	protein_coding	0	0	1	0	0	0
ENSG00000099377	-0.348844	1	-2.15853	7.20436e-06	-1.80918	0.00178138	-1.41122	0.107587	-0.748327	0.257192	-0.404369	0.878864	HSD3B7	protein_coding	0	1	1	0	0	0
ENSG00000099958	-0.0499249	1	-1.17177	4.9548e-14	-1.12039	3.65967e-10	-0.421692	0.122188	-0.752097	6.90098e-06	-0.70584	0.000503341	DERL3	protein_coding	0	1	1	0	0	0
ENSG00000099998	0.0448897	1	-1.91712	9.3241e-09	-1.95966	2.65311e-08	-0.901538	0.224968	-1.01639	0.00458971	-1.06457	0.00497476	GGT5	protein_coding	0	1	1	0	1	1
ENSG00000100079	-0.335115	1	-2.81151	0.0108377	-2.48127	0.0577259	-1.23203	0.89886	-1.57912	0.259614	-1.2533	0.590342	LGALS2	protein_coding	0	1	0	0	0	0
ENSG00000100100	-0.745755	0.546311	-1.25295	0.00242854	-0.507888	0.547874	-0.181469	0.988116	-1.0721	0.0343495	-0.3325	0.943468	PIK3IP1	protein_coding	0	1	0	0	1	0
ENSG00000100122	0.0718793	1	-1.84816	0.00239432	-1.91796	0.00267281	-1.44931	0.180303	-0.400113	0.795416	-0.475481	0.805742	CRYBB1	protein_coding	0	1	1	0	0	0
ENSG00000100167	0.345256	1	-1.46385	0.0700781	-1.80932	0.0153839	-1.08877	0.595989	-0.378416	0.896017	-0.729194	0.630668	2019-09-03	protein_coding	0	0	1	0	0	0
ENSG00000100292	-1.16047	0.320476	-0.177281	0.947982	0.98807	0.217407	1.40616	0.154009	-1.58519	0.0215057	-0.425717	0.988991	HMOX1	protein_coding	0	0	0	0	1	0
ENSG00000100298	-0.42108	1	-6	0.00316809	-7	0.0235907	-6	0.73864	-2.09485	0.321115	-1.67722	0.700979	APOBEC3H	protein_coding	0	1	1	0	0	0
ENSG00000100342	-0.18753	1	-1.2698	0.00101574	-1.07982	0.0200756	-0.574528	0.641138	-0.696135	0.180841	-0.51136	0.575524	APOL1	protein_coding	0	1	1	0	0	0
ENSG00000100379	-0.257686	1	-1.10098	3.98698e-06	-0.84143	0.00607202	-0.663572	0.0855948	-0.439161	0.235081	-0.184905	0.943468	KCTD17	protein_coding	0	1	0	0	0	0
ENSG00000100628	-0.0504906	1	-2.73952	0.000427417	-2.68862	0.00119703	-0.902701	0.968625	-1.84128	0.0122588	-1.79456	0.0193283	ASB2	protein_coding	0	1	1	0	1	1
ENSG00000101000	-0.175733	1	-1.40953	4.90009e-08	-1.23325	5.70945e-05	-0.865302	0.0370429	-0.545912	0.112301	-0.374882	0.593244	PROCR	protein_coding	0	1	1	0	0	0
ENSG00000101255	1.23784	1.26635e-21	0.748919	1.49435e-12	-0.486727	8.49599e-05	0.113813	0.84791	0.633329	9.38038e-10	-0.607586	1.86635e-06	TRIB3	protein_coding	1	0	0	0	0	0
ENSG00000101425	0.296522	0.872333	-1.31823	1.30635e-14	-1.61396	3.15346e-19	-0.485861	0.106004	-0.833836	6.95879e-06	-1.13481	8.84395e-10	BPI	protein_coding	0	1	1	0	0	1
ENSG00000101460	-0.00886021	1	-1.10903	0.00519678	-1.09824	0.0145329	-0.737782	0.341663	-0.372675	0.704368	-0.367505	0.813723	MAP1LC3A	protein_coding	0	1	1	0	0	0
ENSG00000101916	0.813505	1	-6	0.000369128	-7	3.90641e-07	-6	0.96328	-3.44161	0.0181841	-4.26155	2.78286e-05	TLR8	protein_coding	0	1	1	0	1	1
ENSG00000102554	-0.540687	1	1.0157	0.0246964	1.55794	0.000863157	0.93155	0.199868	0.083134	1	0.619528	0.575207	KLF5	protein_coding	0	1	1	0	0	0
ENSG00000103313	-0.0357137	1	-1.63524	2.75441e-08	-1.59851	6.50981e-07	-0.636446	0.410244	-1.00028	0.00190287	-0.968468	0.00688213	MEFV	protein_coding	0	1	1	0	1	0
ENSG00000103522	-0.0503051	1	-1.0005	1.51845e-05	-0.949134	0.000451349	-0.191478	0.935908	-0.810538	0.00184961	-0.764365	0.0133273	IL21R	protein_coding	0	1	0	0	0	0
ENSG00000103811	-0.707053	0.43277	-0.99969	0.00682543	-0.291314	0.799495	0.0250814	1	-1.02622	0.0124291	-0.322901	0.892925	CTSH	protein_coding	0	0	0	0	1	0
ENSG00000104055	0.2454	1	-1.24496	1.98454e-06	-1.49074	2.12093e-08	-0.255653	0.910306	-0.991598	0.000526777	-1.24243	4.41233e-06	TGM5	protein_coding	0	1	1	0	0	1
ENSG00000104059	7	0.760306	9	0.745728	-1.52321	0.861732	-2.5547	0.605116	9	0.0438435	1.02007	0.912737	FAM189A1	protein_coding	0	0	0	0	1	0
ENSG00000104814	0.164333	1	-1.05284	0.0287017	-1.21619	0.0136185	-0.108408	1	-0.94711	0.108427	-1.11508	0.0418169	MAP4K1	protein_coding	0	1	1	0	0	1
ENSG00000104870	-0.351757	0.443377	-1.05067	2.05032e-14	-0.697653	0.000141641	-0.352022	0.168891	-0.700371	5.94552e-07	-0.352579	0.189528	FCGRT	protein_coding	0	1	0	0	0	0
ENSG00000104921	1.30553	4.76824e-13	-2.40274	1.64571e-26	-3.70723	6.38559e-80	-0.714814	0.234607	-1.68976	3.9325e-15	-2.99944	5.57793e-60	FCER2	protein_coding	1	1	1	0	1	1
ENSG00000104938	0.454028	1	-6	0.061156	-7	0.0193483	-6	0.988116	-2.76418	0.403195	-3.22164	0.198455	CLEC4M	protein_coding	0	0	1	0	0	0
ENSG00000104972	-0.0484462	1	-1.5083	0.000557216	-1.45731	0.0028918	-0.498174	0.878401	-1.01204	0.0393282	-0.966449	0.090556	LILRB1	protein_coding	0	1	1	0	1	0
ENSG00000104974	0.00682478	1	-1.19936	0.00019194	-1.20593	0.000788309	-0.432354	0.738078	-0.768334	0.0499908	-0.780352	0.0796436	LILRA1	protein_coding	0	1	1	0	0	0
ENSG00000105048	-0.14765	1	-1.11597	8.37059e-06	-0.967235	0.00129804	-0.144334	0.984829	-0.973632	0.00043644	-0.829877	0.0156906	TNNT1	protein_coding	0	1	0	0	0	0
ENSG00000105492	1.31439	0.551074	-0.798895	0.722248	-2.11042	0.0211459	0.651605	0.997838	-1.4511	0.478468	-2.76637	0.00215732	SIGLEC6	protein_coding	0	0	1	0	0	1
ENSG00000105519	0.602812	0.258997	-0.49437	0.210684	-1.09585	0.000166149	-0.224242	0.964304	-0.27219	0.717901	-0.878745	0.00359817	CAPS	protein_coding	0	0	1	0	0	0
ENSG00000106025	-0.856773	0.0523232	0.0873056	0.932314	0.944156	0.00333613	-0.33031	0.675948	0.415476	0.315816	1.26734	9.437e-06	TSPAN12	protein_coding	0	0	0	0	0	1
ENSG00000106789	-0.754187	0.0285937	-1.62076	3.63927e-12	-0.866566	0.0147168	-0.812531	0.0394635	-0.809719	0.00233845	-0.061272	1	CORO2A	protein_coding	0	1	0	0	0	0
ENSG00000106992	-0.560582	1	-1.18899	0.0307955	-0.628409	0.534003	-0.72115	0.594115	-0.469206	0.773622	0.0862673	1	AK1	protein_coding	0	1	0	0	0	0
ENSG00000107593	1.20078	1	-6	0.311991	-7	0.0348736	-6	0.481293	0.349686	1	-0.850055	0.943468	PKD2L1	protein_coding	0	0	1	0	0	0
ENSG00000107736	-0.811563	0.856482	-2.65216	0.000113737	-1.84081	0.069892	-1.86599	0.198499	-0.789412	0.358411	0.0168099	1	CDH23	protein_coding	0	1	0	0	0	0
ENSG00000107738	-0.0273585	1	-1.45865	5.80773e-32	-1.42996	1.31928e-23	-0.791314	2.33371e-09	-0.66916	2.90459e-07	-0.645635	6.0709e-05	VSIR	protein_coding	0	1	1	0	0	0
ENSG00000107742	-1.08741	0.000690839	-0.285998	0.564282	0.802927	0.0136134	-0.962057	0.000100167	0.674175	0.00662381	1.75762	5.08567e-14	SPOCK2	protein_coding	1	0	0	0	0	1
ENSG00000107796	-0.298199	0.989508	-1.93315	2.36635e-21	-1.63425	8.66703e-12	-0.684632	0.13028	-1.25025	2.06553e-10	-0.956365	0.000110809	ACTA2	protein_coding	0	1	1	0	1	0
ENSG00000108551	-0.905017	7.81292e-05	-0.270521	0.275458	0.634874	0.0058621	-0.447505	0.0532805	0.17486	0.687386	1.07515	2.26375e-08	RASD1	protein_coding	0	0	0	0	0	1
ENSG00000108821	0.527984	1	-3.62065	0.0361228	-4.14363	0.00522239	-3.77118	0.104069	0.151632	1	-0.376487	1	COL1A1	protein_coding	0	1	1	0	0	0
ENSG00000108839	-0.373034	1	-0.51079	0.626425	-0.135962	1	-1.42308	0.0314297	0.910183	0.157851	1.27973	0.0353241	ALOX12	protein_coding	0	0	0	1	0	1
ENSG00000110042	-0.301643	0.974968	-1.90688	3.20235e-21	-1.60511	1.56876e-11	-0.797604	0.0404704	-1.11164	1.12909e-08	-0.81484	0.00143119	DTX4	protein_coding	0	1	1	0	1	0
ENSG00000110077	-0.0614203	1	-2.89445	1.65432e-76	-2.83253	6.47285e-59	-1.48771	6.15069e-13	-1.40887	7.59395e-24	-1.35219	7.64457e-17	MS4A6A	protein_coding	0	1	1	1	1	1
ENSG00000110079	-0.771848	0.254319	-2.41776	1.23575e-10	-1.64468	0.00135242	-1.68207	0.00309778	-0.736831	0.0915669	0.0307414	1	MS4A4A	protein_coding	0	1	1	1	0	0
ENSG00000110324	0.121703	1	-1.33281	2.97878e-06	-1.4527	1.60691e-06	-0.40302	0.780776	-0.931732	0.00230278	-1.0567	0.000735159	IL10RA	protein_coding	0	1	1	0	0	1
ENSG00000110446	-0.400247	0.302543	-1.00469	3.8741e-13	-0.603475	0.00122079	-0.485189	0.00618896	-0.521448	0.00156521	-0.125289	0.943468	SLC15A3	protein_coding	0	1	0	0	0	0
ENSG00000110944	1.2007	0.000349335	0.315803	0.704791	-0.881867	0.00501304	-0.0856947	1	0.40014	0.578144	-0.802818	0.0316135	IL23A	protein_coding	1	0	0	0	0	0
ENSG00000111181	3.83998	0.0240006	2.06231	0.572664	-1.78155	0.296551	0.332744	1	1.72768	0.820589	-2.12099	0.258622	SLC6A12	protein_coding	1	0	0	0	0	0
ENSG00000111452	0.870255	0.117657	-0.607903	0.16359	-1.47546	1.76799e-05	-0.582115	0.445501	-0.0265784	1	-0.899966	0.038189	ADGRD1	protein_coding	0	0	1	0	0	0
ENSG00000111490	-0.394834	0.453533	-1.10322	2.60675e-12	-0.710656	0.000785275	-0.428237	0.137324	-0.676969	5.32062e-05	-0.289609	0.480046	TBC1D30	protein_coding	0	1	0	0	0	0
ENSG00000111913	0.26795	1	-5.86291	1.58634e-24	-6.12877	1.79428e-28	-3.11055	0.0828427	-2.75712	1.71089e-11	-3.02872	9.40504e-15	RIPOR2	protein_coding	0	1	1	0	1	1
ENSG00000111981	1.3514	1.69547e-07	1.52885	5.68777e-13	0.178966	0.750526	0.558331	0.0514993	0.968591	0.000437017	-0.386604	0.387864	ULBP1	protein_coding	1	1	0	0	0	0
ENSG00000112195	0.55748	0.212548	-0.498936	0.0720834	-1.05503	9.58456e-06	0.065683	1	-0.566856	0.0910237	-1.12809	2.91583e-06	TREML2	protein_coding	0	0	1	0	0	1
ENSG00000112799	-0.101218	1	-1.24893	1.96511e-14	-1.14718	1.48212e-09	-0.529372	0.0575866	-0.721571	2.65482e-05	-0.625	0.00452712	LY86	protein_coding	0	1	1	0	0	0
ENSG00000113494	-2.95989	0.0339906	-0.794586	0.681744	2.1629	0.197016	-0.46713	1	-0.32919	0.972623	2.6234	0.0789175	PRLR	protein_coding	1	0	0	0	0	0
ENSG00000113522	-0.0161144	1	1.22553	0.00581348	1.24447	0.0113088	1.02713	0.0853929	0.196459	0.991916	0.210265	1	RAD50	protein_coding	0	1	1	0	0	0
ENSG00000113555	1.10092	0.107336	-0.19733	0.947753	-1.29527	0.0117693	-0.562653	0.762123	0.363341	0.798795	-0.739957	0.359889	PCDH12	protein_coding	0	0	1	0	0	0
ENSG00000113739	1.71231	2.42094e-34	1.70259	6.01206e-54	-0.00801493	1	0.425008	0.000118964	1.27582	1.17292e-29	-0.440024	0.00724518	STC2	protein_coding	1	1	0	0	1	0
ENSG00000114013	-0.625162	0.950628	-2.71239	8.64344e-07	-2.08678	0.00328958	-0.194281	1	-2.51939	3.94923e-06	-1.89892	0.0099532	CD86	protein_coding	0	1	1	0	1	1
ENSG00000115129	-0.222742	1	-1.04665	0.000728553	-0.822561	0.0390601	-0.249079	0.963971	-0.800237	0.0210577	-0.581176	0.276583	TP53I3	protein_coding	0	1	0	0	0	0
ENSG00000115523	-1.76732	0.801272	-6	0.00179421	-7	0.311661	-6	1	-5.28517	0.00840838	-3.52039	0.643655	GNLY	protein_coding	0	1	0	0	1	0
ENSG00000115648	-1.17085	0.0770454	-0.499533	0.403623	0.67051	0.412507	-0.486487	0.667552	-0.0154029	1	1.14979	0.0322094	MLPH	protein_coding	0	0	0	0	0	1
ENSG00000116652	0.782048	1	1.89018	0.027447	1.11061	0.29832	0.462339	0.948331	1.42659	0.283063	0.641408	0.879136	DLEU2L	sense_intronic	0	1	0	0	0	0
ENSG00000116701	0.0170165	1	-1.97663	2.90046e-14	-1.99263	1.09221e-12	-0.415504	0.856471	-1.56287	1.56239e-10	-1.58386	1.30095e-09	NCF2	protein_coding	0	1	1	0	1	1
ENSG00000116761	1.91789	1.23085e-24	1.56516	1.62512e-19	-0.350842	0.117342	0.437911	0.0761668	1.12552	6.91347e-09	-0.795885	3.03517e-05	CTH	protein_coding	1	1	0	0	1	0
ENSG00000117091	0.0231286	1	-1.23808	0.00131646	-1.26159	0.00275521	-0.828046	0.260638	-0.411125	0.578136	-0.439831	0.641184	CD48	protein_coding	0	1	1	0	0	0
ENSG00000117245	-0.205017	1	-1.63889	0.00192992	-1.4333	0.022157	-0.645299	0.810631	-0.995505	0.129317	-0.795463	0.427137	KIF17	protein_coding	0	1	1	0	0	0
ENSG00000118785	-0.523627	1	-3.2002	0.0681154	-2.67687	0.283778	0.844646	1	-4.04632	0.0309904	-3.52719	0.175342	SPP1	protein_coding	0	0	0	0	1	0
ENSG00000119535	0.115049	1	-0.903026	4.49739e-17	-1.01711	1.94655e-16	-0.40506	0.000420794	-0.499897	2.65482e-05	-0.619217	4.9255e-06	CSF3R	protein_coding	0	0	1	0	0	0
ENSG00000119630	0.318247	1	-6	0.0749889	-7	0.0427494	NA	NA	-6	0.108427	-7	0.0539401	PGF	protein_coding	0	0	1	0	0	0
ENSG00000120318	-0.168062	1	-2.062	0.00288852	-1.89106	0.0188736	-1.17879	0.605116	-0.884686	0.338277	-0.719205	0.661462	ARAP3	protein_coding	0	1	1	0	0	0
ENSG00000120645	-0.152341	1	-2.0255	0.00348	-1.87506	0.0173884	-0.800176	0.869071	-1.22857	0.14646	-1.08352	0.33599	IQSEC3	protein_coding	0	1	1	0	0	0
ENSG00000120738	0.471717	0.0861991	-0.793135	1.52186e-07	-1.26438	2.06994e-16	-0.106985	0.973107	-0.688079	1.15217e-05	-1.16413	2.62129e-14	EGR1	protein_coding	0	0	1	0	0	1
ENSG00000120875	-0.17164	1	-1.71713	1.69688e-07	-1.54571	4.09365e-05	-0.632216	0.595989	-1.08728	0.00129061	-0.920803	0.0258247	DUSP4	protein_coding	0	1	1	0	1	0
ENSG00000121053	-0.306884	0.879364	-4.45199	3.79764e-89	-4.14394	3.43234e-61	-1.82801	6.18259e-05	-2.62472	2.72678e-44	-2.32202	5.48668e-27	EPX	protein_coding	0	1	1	1	1	1
ENSG00000121410	1.36529	0.992001	-6	0.133855	-7	0.00220515	-6	0.988116	-2.34076	0.591414	-3.7043	0.0359132	A1BG	protein_coding	0	0	1	0	0	1
ENSG00000121797	-0.535821	1	-2.07394	0.0365975	-1.5372	0.292335	-0.98075	0.910306	-1.09688	0.441176	-0.564331	0.943468	CCRL2	protein_coding	0	1	0	0	0	0
ENSG00000121807	-0.480958	0.16366	-1.51516	5.98298e-21	-1.0342	6.43133e-07	-0.909324	7.88423e-06	-0.608019	0.000386623	-0.132036	0.924094	CCR2	protein_coding	0	1	1	0	0	0
ENSG00000121858	-0.422738	1	-1.36969	0.000209022	-0.946893	0.0605107	-1.03058	0.0867425	-0.340942	0.656604	0.0764517	1	TNFSF10	protein_coding	0	1	0	0	0	0
ENSG00000121895	0.600371	0.919707	-0.491406	0.496203	-1.0906	0.0302219	-0.21177	0.988116	-0.281365	0.914874	-0.885878	0.18354	TMEM156	protein_coding	0	0	1	0	0	0
ENSG00000122224	0.653318	0.208705	-0.474817	0.211714	-1.12666	0.000105759	-0.110015	1	-0.366823	0.544805	-1.02382	0.000657527	LY9	protein_coding	0	0	1	0	0	1
ENSG00000122432	-0.208683	1	0.965179	0.0728207	1.17664	0.0456885	0.767667	0.375612	0.195475	1	0.402077	0.954335	SPATA1	protein_coding	0	0	1	0	0	0
ENSG00000122641	-0.0757207	1	-2.76932	3.16897e-06	-2.69529	1.71911e-05	-0.307574	1	-2.46294	3.22288e-05	-2.3937	8.19936e-05	INHBA	protein_coding	0	1	1	0	1	1
ENSG00000123384	-0.335505	1	-1.1578	0.0159971	-0.818673	0.222418	0.353956	1	-1.51299	0.00645583	-1.17902	0.127024	LRP1	protein_coding	0	1	0	0	1	0
ENSG00000123405	-0.122634	1	-1.27599	1.99077e-33	-1.15199	6.649e-20	-0.377426	0.00456614	-0.900301	1.19634e-17	-0.781579	3.18829e-09	NFE2	protein_coding	0	1	1	0	0	0
ENSG00000123453	-0.294095	1	-1.03069	0.00370883	-0.735768	0.13079	-0.632927	0.37747	-0.398304	0.603799	-0.108951	1	SARDH	protein_coding	0	1	0	0	0	0
ENSG00000124107	-0.393674	0.84277	-2.68419	1.73807e-25	-2.29012	5.6262e-14	-1.37174	0.00387922	-1.31597	1.15706e-08	-0.926626	0.00278012	SLPI	protein_coding	0	1	1	1	1	0
ENSG00000124116	3.72893	0.854318	3.82564	0.299259	0.0964264	1	-1.20395	0.801308	5.02912	0.0182316	1.29471	0.711237	WFDC3	protein_coding	0	0	0	0	1	0
ENSG00000124194	3.59321	1.67877e-11	2.49959	0.00072726	-1.09101	0.0734128	0.39176	0.897718	2.10488	0.0367784	-1.49124	0.0036782	GDAP1L1	protein_coding	1	1	0	0	1	1
ENSG00000124243	-0.0187993	1	-2.81041	0.024967	-2.78816	0.037574	-1.85106	0.671951	-0.959897	0.690788	-0.943617	0.790694	BCAS4	protein_coding	0	1	1	0	0	0
ENSG00000124313	-0.229023	1	-1.49083	0.000682551	-1.26164	0.0158724	-0.824108	0.422509	-0.668453	0.30811	-0.444239	0.767354	IQSEC2	protein_coding	0	1	1	0	0	0
ENSG00000124493	2.28048	1	0.514743	1	-1.76876	0.948144	-4.41594	0.147114	4.93371	0.0444259	2.64285	0.302119	GRM4	protein_coding	0	0	0	0	1	0
ENSG00000124614	0.647162	0.00138542	-0.442157	0.0225031	-1.08975	1.75616e-11	-0.340888	0.142959	-0.103536	0.982403	-0.756254	3.09715e-05	RPS10	protein_coding	0	0	1	0	0	0
ENSG00000124731	-0.804805	0.942534	-3.84032	1.99138e-05	-3.02904	0.0171883	-1.06893	0.984829	-2.7715	0.00107435	-1.96691	0.191018	TREM1	protein_coding	0	1	1	0	1	0
ENSG00000124762	0.0447727	1	-1.3021	5.81774e-48	-1.34548	1.68582e-37	-0.538625	4.62132e-12	-0.765384	6.08039e-18	-0.813967	3.56547e-14	CDKN1A	protein_coding	0	1	1	0	0	0
ENSG00000124772	0.128479	1	-0.929682	0.026526	-1.05765	0.0165126	-0.666877	0.441738	-0.264909	0.858094	-0.3977	0.734772	CPNE5	protein_coding	0	0	1	0	0	0
ENSG00000124839	-0.389487	0.989508	-1.0632	0.000258971	-0.673906	0.100476	-0.642031	0.239731	-0.42324	0.383308	-0.0387641	1	RAB17	protein_coding	0	1	0	0	0	0
ENSG00000125089	0.0929074	1	-0.964839	0.00024262	-1.05609	0.00027001	-0.396038	0.629838	-0.571256	0.0938265	-0.667556	0.0635999	SH3TC1	protein_coding	0	0	1	0	0	0
ENSG00000125538	0.301845	1	-4.19615	5.59637e-11	-4.49779	7.69021e-14	-0.731984	1	-3.46675	9.24614e-10	-3.77268	4.89311e-13	IL1B	protein_coding	0	1	1	0	1	1
ENSG00000125730	-0.120631	1	-2.30662	3.24203e-20	-2.18496	4.81458e-15	-0.137991	1	-2.17055	1.60436e-19	-2.05401	9.40504e-15	C3	protein_coding	0	1	1	0	1	1
ENSG00000125850	0.761639	0.474816	-0.322653	0.74513	-1.08116	0.0203227	-0.161901	1	-0.162416	0.972623	-0.926387	0.0782565	OVOL2	protein_coding	0	0	1	0	0	0
ENSG00000125931	-0.911671	0.396268	0.354792	0.553179	1.26859	0.00659066	0.21736	0.947574	0.134826	0.982403	1.0437	0.0892117	CITED1	protein_coding	0	0	1	0	0	0
ENSG00000125968	-1.20056	7.99865e-07	-1.07926	2.17436e-07	0.121407	0.918981	-0.414347	0.404263	-0.666778	0.00591252	0.528542	0.188458	ID1	protein_coding	1	1	0	0	0	0
ENSG00000126709	0.12163	1	-1.13108	0.0193624	-1.24962	0.0136368	-0.28922	0.977591	-0.84346	0.18765	-0.967146	0.121582	IFI6	protein_coding	0	1	1	0	0	0
ENSG00000126759	-0.359695	1	-2.07484	4.64536e-08	-1.71348	0.000181018	-0.590535	0.772463	-1.48618	9.92449e-05	-1.13005	0.025737	CFP	protein_coding	0	1	1	0	1	1
ENSG00000127220	-0.129398	1	-2.00162	0.000301441	-1.87227	0.00238096	-0.8552	0.714253	-1.1478	0.077626	-1.02358	0.201435	ABHD8	protein_coding	0	1	1	0	0	0
ENSG00000127415	0.6162	0.080046	-0.20458	0.54563	-0.819502	0.00024648	0.191247	0.950679	-0.397242	0.282237	-1.01741	8.10546e-06	IDUA	protein_coding	0	0	0	0	0	1
ENSG00000127863	-1.3801	1.8898e-10	-0.0470298	0.98248	1.33259	1.42228e-10	-0.705458	1.40601e-05	0.65636	0.000123412	2.03105	1.61846e-29	TNFRSF19	protein_coding	1	0	1	0	0	1
ENSG00000127951	-0.0147217	1	-4.84833	2.90674e-81	-4.83381	3.05895e-70	-1.13314	0.347957	-3.7174	3.54677e-62	-3.70816	1.9465e-53	FGL2	protein_coding	0	1	1	0	1	1
ENSG00000128165	1.34293	1.14576e-16	1.12556	3.47581e-16	-0.215552	0.326599	0.139369	0.907057	0.984405	7.79898e-13	-0.361833	0.148664	ADM2	protein_coding	1	1	0	0	0	0
ENSG00000128322	-0.576549	1	-3.24304	0.00283017	-2.6696	0.0588258	-2.38496	0.315768	-0.861232	0.710864	-0.291758	1	IGLL1	protein_coding	0	1	0	0	0	0
ENSG00000128805	0.0831925	1	-1.45422	0.136017	-1.53451	0.123381	0.617598	1	-2.07352	0.0515388	-2.15879	0.0372822	ARHGAP22	protein_coding	0	0	0	0	0	1
ENSG00000128965	2.10622	1.28886e-39	1.67584	1.6106e-32	-0.428052	0.0105881	0.127035	0.930992	1.54698	2.54532e-28	-0.562206	0.00166933	CHAC1	protein_coding	1	1	0	0	1	0
ENSG00000129353	-0.35153	1	-1.44718	1.22581e-05	-1.09367	0.0119013	-0.0373597	1	-1.4115	1.32302e-05	-1.06357	0.0133273	SLC44A2	protein_coding	0	1	1	0	1	1
ENSG00000129757	0.363741	1	1.82768	0.00158343	1.46659	0.0202793	0.350313	0.947574	1.47495	0.0458842	1.10803	0.227957	CDKN1C	protein_coding	0	1	1	0	1	0
ENSG00000130487	4.75152	0.00391604	-6	0.947753	-7	0.000321688	-6	1	-0.646548	1	-5.39613	0.000924155	KLHDC7B	protein_coding	1	0	1	0	0	1
ENSG00000130529	-0.120757	1	-1.24035	4.8389e-15	-1.11806	1.56414e-09	-0.762504	5.22204e-05	-0.47949	0.0170996	-0.36246	0.281062	TRPM4	protein_coding	0	1	1	0	0	0
ENSG00000130592	0.406607	0.791278	-2.49964	2.72212e-16	-2.90541	2.36547e-23	-0.388037	0.90338	-2.11389	1.3744e-12	-2.52499	1.57576e-19	LSP1	protein_coding	0	1	1	0	1	1
ENSG00000130766	1.15934	5.79767e-17	0.804548	6.40384e-13	-0.352579	0.0168127	0.0538428	1	0.748895	8.58899e-12	-0.413543	0.0121107	SESN2	protein_coding	1	0	0	0	0	0
ENSG00000130775	-0.382481	0.772108	-1.6056	5.20927e-15	-1.22207	1.4048e-06	-0.684515	0.0646598	-0.922736	3.08362e-05	-0.544236	0.141991	THEMIS2	protein_coding	0	1	1	0	0	0
ENSG00000131042	-0.316788	1	-2.18217	0.000403904	-1.8629	0.0111262	-0.226295	1	-1.95747	0.00454339	-1.64301	0.0583658	LILRB2	protein_coding	0	1	1	0	1	0
ENSG00000131080	0.201477	1	-2.18504	0.0136044	-2.38515	0.00570479	-0.529178	0.998964	-1.65703	0.10941	-1.86219	0.0461461	EDA2R	protein_coding	0	1	1	0	0	1
ENSG00000131242	0.428933	1	-0.743505	0.27705	-1.17422	0.0273707	-0.519398	0.842329	-0.227281	0.934473	-0.662054	0.415541	RAB11FIP4	protein_coding	0	0	1	0	0	0
ENSG00000131355	0.0813938	1	-3.513	0.0153917	-3.59188	0.0145329	0.604879	1	-4.12282	0.0109348	-4.20676	0.00690771	ADGRE3	protein_coding	0	1	1	0	1	1
ENSG00000131400	0.260135	1	-1.7975	0.059149	-2.05214	0.0271887	-1.13839	0.7896	-0.658665	0.681368	-0.920075	0.529283	NAPSA	protein_coding	0	0	1	0	0	0
ENSG00000131401	0.161024	1	-1.40271	2.3822e-20	-1.56272	4.21645e-21	-0.508407	0.0353331	-0.896385	1.56765e-08	-1.06148	5.3041e-10	NAPSB	transcribed_unprocessed_pseudogene	0	1	1	0	0	1
ENSG00000131650	0.0516598	1	-2.13433	0.034177	-2.18232	0.0398877	-0.817761	0.988116	-1.32054	0.229969	-1.37361	0.249894	KREMEN2	protein_coding	0	1	1	0	0	0
ENSG00000131849	0.781388	1	0.666906	0.78014	-0.115315	1	3.73168	0.13539	-3.0683	0.297116	-3.85416	0.0417955	ZNF132	protein_coding	0	0	0	0	0	1
ENSG00000131981	-0.353459	0.772679	-1.63672	3.01187e-18	-1.28223	1.86012e-08	-0.513699	0.220956	-1.12463	2.6979e-09	-0.77528	0.00269587	LGALS3	protein_coding	0	1	1	0	1	0
ENSG00000132016	0.837208	0.121567	-0.263194	0.73156	-1.09824	0.00235754	-0.0646021	1	-0.200458	0.925772	-1.04079	0.00795146	C19orf57	protein_coding	0	0	1	0	0	1
ENSG00000132274	-0.124795	1	-1.08326	3.50113e-21	-0.957705	4.26541e-12	-0.377777	0.0236964	-0.70727	5.2538e-10	-0.586919	8.71932e-05	TRIM22	protein_coding	0	1	0	0	0	0
ENSG00000132386	0.874657	0.22576	-0.593145	0.403349	-1.46728	0.000785275	-0.156886	1	-0.438775	0.663913	-1.31731	0.00182326	SERPINF1	protein_coding	0	0	1	0	0	1
ENSG00000132561	1.04466	0.308355	-0.230567	0.88158	-1.27383	0.0258107	0.0918778	1	-0.32375	0.972623	-1.37225	0.0443416	MATN2	protein_coding	0	0	1	0	0	1
ENSG00000133055	-0.751562	3.3828e-05	-1.13325	1.09592e-18	-0.380242	0.0799604	-0.322985	0.16154	-0.812273	4.73189e-10	-0.0644221	1	MYBPH	protein_coding	0	1	0	0	0	0
ENSG00000133101	-0.955397	4.7666e-05	-1.06689	2.49464e-08	-0.111679	0.948944	-0.362825	0.482699	-0.70625	0.000805902	0.243794	0.759725	CCNA1	protein_coding	0	1	0	0	0	0
ENSG00000133246	0.318391	0.44404	-0.96576	9.0421e-17	-1.28232	2.0639e-23	-0.388986	0.00492743	-0.578389	6.93507e-06	-0.900266	2.05025e-11	PRAM1	protein_coding	0	0	1	0	0	0
ENSG00000133317	-0.161435	1	-1.30229	2.02391e-05	-1.13842	0.0018525	-0.248211	0.936204	-1.05623	0.00223051	-0.897756	0.0418169	LGALS12	protein_coding	0	1	1	0	1	0
ENSG00000133983	-0.512992	1	-1.00535	0.0420734	-0.491587	0.644852	-0.43483	0.886388	-0.572927	0.482159	-0.06449	1	COX16	protein_coding	0	1	0	0	0	0
ENSG00000134061	-0.0230172	1	-1.64226	2.90989e-07	-1.61887	4.19356e-06	-0.0519445	1	-1.59226	3.99353e-07	-1.57423	2.62076e-06	CD180	protein_coding	0	1	1	0	1	1
ENSG00000134256	0.454682	1	-2.99682	0.000774292	-3.45042	1.31789e-05	-0.825261	0.986147	-2.17169	0.0175074	-2.63064	0.000313106	CD101	protein_coding	0	1	1	0	1	1
ENSG00000134824	-0.902839	2.92795e-09	-1.04506	3.20235e-21	-0.142448	0.648356	-1.72907	5.06444e-95	0.682253	3.88551e-11	1.57973	9.35487e-41	FADS2	protein_coding	0	1	0	1	0	1
ENSG00000134830	-0.362292	1	-1.51425	0.0574188	-1.15037	0.286186	0.651378	0.999075	-2.16643	0.0178094	-1.807	0.132767	C5AR2	protein_coding	0	0	0	0	1	0
ENSG00000134871	-1.16265	5.75949e-05	-0.895755	0.000225405	0.266349	0.722847	-0.704759	0.0510161	-0.192731	0.773338	0.964408	0.00207696	COL4A2	protein_coding	1	0	0	0	0	0
ENSG00000134899	0.0497235	1	1.19193	0.00078366	1.14457	0.00374069	0.404983	0.636064	0.785678	0.160259	0.73318	0.279492	ERCC5	protein_coding	0	1	1	0	0	0
ENSG00000135069	0.930361	1.31354e-13	1.06835	7.91158e-35	0.139051	0.515057	0.248106	0.00416095	0.818374	5.18746e-22	-0.116145	0.814245	PSAT1	protein_coding	0	1	0	0	0	0
ENSG00000135218	-0.866775	0.00698412	-1.39665	4.00367e-09	-0.530325	0.24403	-0.168799	1	-1.23014	1.17601e-07	-0.36873	0.624205	CD36	protein_coding	0	1	0	0	1	0
ENSG00000135406	7	0.989508	9	0.243506	0.533601	1	-1.0379	0.937977	9	0.0374818	1.56625	0.707541	PRPH	protein_coding	0	0	0	0	1	0
ENSG00000135437	-0.518805	1	-1.73654	0.0176512	-1.21336	0.281716	-0.416529	1	-1.3224	0.111567	-0.80509	0.701397	RDH5	protein_coding	0	1	0	0	0	0
ENSG00000135540	0.722649	0.0108013	1.03264	1.3492e-08	0.311055	0.328711	0.285487	0.518879	0.745448	0.000337462	0.0186818	1	NHSL1	protein_coding	0	1	0	0	0	0
ENSG00000135549	-0.7173	0.282644	-2.14275	1.18058e-10	-1.42601	0.00156771	-0.835261	0.396246	-1.30934	5.00603e-05	-0.59739	0.394514	PKIB	protein_coding	0	1	1	0	1	0
ENSG00000135898	0.188034	1	-0.932936	0.0875957	-1.11971	0.0382086	-0.762663	0.535129	-0.173155	0.947262	-0.364872	0.813723	GPR55	protein_coding	0	0	1	0	0	0
ENSG00000136010	0.604281	9.11506e-05	1.14974	1.85455e-34	0.546559	1.02613e-05	0.296271	0.00185353	0.851623	2.39265e-19	0.243286	0.258525	ALDH1L2	protein_coding	0	1	0	0	0	0
ENSG00000136250	-0.173001	1	-1.39997	0.0167251	-1.22603	0.0866972	-0.719286	0.788955	-0.681236	0.416088	-0.512865	0.76074	AOAH	protein_coding	0	1	0	0	0	0
ENSG00000136378	-0.288974	1	-6	0.0212049	-7	0.0660024	-6	0.730407	-1.54992	0.649447	-1.26339	0.879136	ADAMTS7	protein_coding	0	1	0	0	0	0
ENSG00000136404	1.26671	0.0322925	0.481345	0.586836	-0.783486	0.191907	-0.812747	0.352352	1.29137	0.0115863	0.0215595	1	TM6SF1	protein_coding	1	0	0	0	1	0
ENSG00000136603	0.30803	0.84288	1.11232	2.43242e-16	0.805315	5.57112e-07	0.444112	0.00286553	0.666441	4.73975e-05	0.354182	0.218403	SKIL	protein_coding	0	1	0	0	0	0
ENSG00000136826	-0.431282	0.380673	-1.16091	9.39387e-11	-0.728667	0.0030668	-0.360037	0.457465	-0.802956	1.77028e-05	-0.375856	0.376953	KLF4	protein_coding	0	1	0	0	0	0
ENSG00000136869	-0.152206	1	-1.56475	0.0416679	-1.41443	0.113588	-0.278151	1	-1.28677	0.166367	-1.14109	0.345563	TLR4	protein_coding	0	1	0	0	0	0
ENSG00000137177	0.491283	1	-2.06544	0.0446911	-2.55799	0.00511476	-1.34931	0.702565	-0.716563	0.735504	-1.21415	0.34984	KIF13A	protein_coding	0	1	1	0	0	0
ENSG00000137193	0.409881	0.0812686	-0.755042	2.25807e-11	-1.16371	2.74287e-21	-0.168476	0.594115	-0.588743	2.58791e-07	-1.0024	2.01914e-16	PIM1	protein_coding	0	0	1	0	0	1
ENSG00000137225	-0.0831194	1	-1.62659	0.00280877	-1.54229	0.0109838	0.136582	1	-1.7641	0.00423425	-1.68514	0.0105469	CAPN11	protein_coding	0	1	1	0	1	1
ENSG00000137265	0.824868	1	-6	0.0106143	-7	0.000219816	-6	0.932491	-2.51894	0.250309	-3.3468	0.0163296	IRF4	protein_coding	0	1	1	0	0	1
ENSG00000137474	-0.59013	0.522213	-1.61657	3.01741e-07	-1.02595	0.0228843	-1.39134	0.000363084	-0.227127	0.816268	0.358387	0.709873	MYO7A	protein_coding	0	1	1	1	0	0
ENSG00000138119	-0.280879	1	-1.30549	5.8518e-05	-1.02334	0.0119002	-0.408996	0.772493	-0.898208	0.0194717	-0.621329	0.335846	MYOF	protein_coding	0	1	1	0	0	0
ENSG00000138172	-0.410393	0.64144	-1.10395	3.68962e-08	-0.692586	0.0112746	-0.326136	0.597844	-0.779103	0.000455984	-0.373081	0.465042	CALHM2	protein_coding	0	1	0	0	0	0
ENSG00000138316	0.220289	1	-0.760493	0.026705	-0.979764	0.00537491	0.0361004	1	-0.79783	0.065765	-1.02263	0.0088628	ADAMTS14	protein_coding	0	0	0	0	0	1
ENSG00000138678	0.269689	1	-1.35832	0.00658833	-1.62553	0.00119916	-0.606922	0.782285	-0.751201	0.274038	-1.02383	0.0877297	GPAT3	protein_coding	0	1	1	0	0	0
ENSG00000138764	-0.0953831	1	-1.10514	5.35949e-10	-1.00929	1.33817e-06	-0.34775	0.507402	-0.759586	3.82395e-05	-0.668788	0.00368878	CCNG2	protein_coding	0	1	1	0	0	0
ENSG00000138823	7	1	9	0.0310145	2.789	0.3066	8	0.14448	NA	NA	-7	0.943468	MTTP	protein_coding	0	1	0	0	0	0
ENSG00000138835	-0.644262	1	-1.74685	0.0395389	-1.10368	0.478492	-0.817032	0.932871	-0.93097	0.387011	-0.293098	1	RGS3	protein_coding	0	1	0	0	0	0
ENSG00000139269	2.25572	9.00343e-26	1.72234	6.1082e-15	-0.531794	0.0190576	0.180117	0.964304	1.53986	4.72675e-12	-0.71919	0.00429059	INHBE	protein_coding	1	1	0	0	1	0
ENSG00000139567	-0.846522	0.855744	-1.45762	0.0388105	-0.613371	0.770435	0.0718057	1	-1.53055	0.0358385	-0.691431	0.787059	ACVRL1	protein_coding	0	1	0	0	1	0
ENSG00000139626	0.00378962	1	-1.33286	5.32372e-16	-1.33576	3.81985e-13	-0.266524	0.700172	-1.06833	6.58642e-11	-1.0762	4.78042e-09	ITGB7	protein_coding	0	1	1	0	1	1
ENSG00000139737	0.149044	1	0.844336	0.114917	0.697655	0.290346	-0.236809	0.934676	1.08001	0.0242186	0.928022	0.0916658	SLAIN1	protein_coding	0	0	0	0	1	0
ENSG00000140090	0.0481359	1	-6	0.0341	-7	0.035876	-6	1	-3.30216	0.200922	-3.35604	0.201931	SLC24A4	protein_coding	0	1	1	0	0	0
ENSG00000140379	0.632046	0.802234	0.318666	0.694465	-0.310858	0.793185	0.838617	0.305606	-0.521867	0.639442	-1.15706	0.0263506	BCL2A1	protein_coding	0	0	0	0	0	1
ENSG00000140678	0.285186	1	-1.75144	2.04017e-07	-2.03512	7.67209e-10	-0.711001	0.406028	-1.04132	0.00633584	-1.33013	9.31972e-05	ITGAX	protein_coding	0	1	1	0	1	1
ENSG00000140795	0.647418	1	-1.77134	0.504132	-2.41613	0.188537	8	0.941489	-6	0.127217	-7	0.0178981	MYLK3	protein_coding	0	0	0	0	0	1
ENSG00000141314	-1.09587	0.851125	-1.86591	0.0493614	-0.767001	0.799495	-1.45959	0.489013	-0.410364	0.914874	0.683564	0.850417	RHBDL3	protein_coding	0	1	0	0	0	0
ENSG00000141542	-0.613409	0.899906	-1.50674	0.00134349	-0.891676	0.221731	-0.355417	0.958619	-1.15282	0.035747	-0.542794	0.75646	RAB40B	protein_coding	0	1	0	0	1	0
ENSG00000142405	1.68317	2.45324e-15	1.19307	4.35558e-08	-0.488373	0.0336267	0.187535	0.947574	1.00357	1.20449e-05	-0.682923	0.00696608	NLRP12	protein_coding	1	1	0	0	1	0
ENSG00000142512	-0.110889	1	-1.52791	0.00103962	-1.4163	0.00786746	-1.06159	0.18869	-0.4688	0.676335	-0.362486	0.912185	SIGLEC10	protein_coding	0	1	1	0	0	0
ENSG00000142910	-2.66685	0.154407	-3.13217	0.0239446	-0.467672	1	-1.65168	0.910306	-1.48319	0.377386	1.1774	0.923615	TINAGL1	protein_coding	0	1	0	0	0	0
ENSG00000143167	-0.363734	1	-2.04954	0.00885009	-1.68194	0.100476	-0.93403	0.854612	-1.11882	0.25124	-0.756185	0.7382	GPA33	protein_coding	0	1	0	0	0	0
ENSG00000143217	0.145183	1	-2.53831	0.0348912	-2.68324	0.025681	-2.32393	0.281589	-0.21348	0.980089	-0.363476	0.991907	NECTIN4	protein_coding	0	1	1	0	0	0
ENSG00000143546	-1.31146	5.93047e-08	-4.40424	4.17042e-62	-3.09383	1.83254e-16	-2.06858	0.00016627	-2.33697	7.4821e-28	-1.03148	0.00536059	S100A8	protein_coding	1	1	1	1	1	1
ENSG00000143552	-5	1	2.68538	0.36759	9	0.104099	-0.298577	0.99985	2.98227	0.208906	7	0.0479131	NUP210L	protein_coding	0	0	0	0	0	1
ENSG00000145002	0.375731	1	-0.112119	1	-0.480544	0.998687	-2.82621	0.0530633	2.71462	0.0204559	2.34033	0.0605834	FAM86B2	protein_coding	0	0	0	0	1	0
ENSG00000145287	0.0662606	1	-1.38237	3.37265e-42	-1.44843	6.23293e-35	-0.619174	7.70176e-10	-0.76523	1.90344e-14	-0.836429	2.01701e-12	PLAC8	protein_coding	0	1	1	0	0	0
ENSG00000145491	-0.38414	1	-1.27115	0.000737074	-0.885962	0.0970965	-0.622882	0.644982	-0.650767	0.145339	-0.270623	0.879267	ROPN1L	protein_coding	0	1	0	0	0	0
ENSG00000145626	-1.47133	0.703955	-3.08852	0.0102928	-1.61835	0.643024	-2.0317	0.620402	-1.05875	0.579884	0.405322	1	UGT3A1	protein_coding	0	1	0	0	0	0
ENSG00000145936	-1.70821	0.669483	-6	0.000254213	-7	0.178171	-6	0.96328	-3.49674	0.0137081	-1.78957	0.800034	KCNMB1	protein_coding	0	1	0	0	1	0
ENSG00000146192	0.451158	0.564898	-3.78229	2.12752e-37	-4.23129	1.12202e-49	-1.44006	0.0612889	-2.34346	7.1654e-20	-2.79783	1.52174e-29	FGD2	protein_coding	0	1	1	0	1	1
ENSG00000146858	0.249435	1	1.04002	0.000114775	0.792118	0.0147168	0.441715	0.338367	0.595835	0.196959	0.343431	0.784298	ZC3HAV1L	protein_coding	0	1	0	0	0	0
ENSG00000147434	-1.12718	0.605432	-2.31346	0.00201186	-1.18307	0.429453	0.469325	1	-2.78368	0.0010367	-1.65924	0.42252	CHRNA6	protein_coding	0	1	0	0	1	0
ENSG00000147488	0.0221741	1	-3.54959	0.00472782	-3.57104	0.00589311	-2.30536	0.60627	-1.24935	0.483652	-1.27569	0.535811	ST18	protein_coding	0	1	1	0	0	0
ENSG00000147862	-5	0.402672	0.612424	0.825635	9	0.022108	2.35484	0.496375	-1.74893	0.723676	7	0.879136	NFIB	protein_coding	0	0	1	0	0	0
ENSG00000148357	-1.05099	1	-3.34773	0.0235601	-2.28901	0.432564	-3.38131	0.104545	0.0336442	1	1.0867	0.722873	HMCN2	protein_coding	0	1	0	0	0	0
ENSG00000148498	-0.538362	1	-2.30912	0.00395655	-1.76494	0.117625	-2.18396	0.0595477	-0.125487	1	0.412827	0.943468	PARD3	protein_coding	0	1	0	0	0	0
ENSG00000149212	-0.49054	0.980744	-1.02812	0.0138824	-0.535545	0.500167	-0.51962	0.720568	-0.510032	0.465494	-0.0228512	1	SESN3	protein_coding	0	1	0	0	0	0
ENSG00000149260	-1.99276	0.959424	-6	0.0329082	-7	0.681215	-6	0.595989	-1.01248	0.811513	0.980665	1	CAPN5	protein_coding	0	1	0	0	0	0
ENSG00000149516	-0.193526	1	-1.2981	1.98501e-14	-1.1041	4.15649e-08	-0.516045	0.0872868	-0.783546	1.24923e-05	-0.594776	0.0147627	MS4A3	protein_coding	0	1	1	0	0	0
ENSG00000149633	0.188278	1	-1.33902	0.0104947	-1.52747	0.0031264	-1.0897	0.175234	-0.251834	0.972623	-0.444985	0.813723	KIAA1755	protein_coding	0	1	1	0	0	0
ENSG00000149635	1.99467	1.22383e-09	-0.621258	0.428623	-2.61363	2.80869e-14	-0.272737	0.984829	-0.348858	0.87903	-2.34691	1.02384e-12	OCSTAMP	protein_coding	1	0	1	0	0	1
ENSG00000149809	0.19208	1	-0.827174	0.0079667	-1.01688	0.00176532	-0.4493	0.602563	-0.37885	0.49152	-0.574142	0.212043	TM7SF2	protein_coding	0	0	1	0	0	0
ENSG00000150627	0.495811	1	1.13941	0.0123818	0.642916	0.311171	0.759167	0.359503	0.378491	0.815192	-0.123532	1	WDR17	protein_coding	0	1	0	0	0	0
ENSG00000150681	-0.0567333	1	-1.09094	0.000268624	-1.03518	0.00266512	-0.337605	0.885447	-0.754863	0.0242219	-0.703906	0.0779253	RGS18	protein_coding	0	1	1	0	0	0
ENSG00000151012	0.539614	0.0047392	1.74169	8.43437e-71	1.20306	3.61677e-26	0.505283	6.8918e-10	1.2344	1.05238e-34	0.690635	6.7771e-08	SLC7A11	protein_coding	0	1	1	0	1	0
ENSG00000151490	0.161436	1	-1.5822	0.00361857	-1.74133	0.00158642	-0.33143	0.984829	-1.25263	0.0559539	-1.41712	0.0193283	PTPRO	protein_coding	0	1	1	0	0	1
ENSG00000152207	-0.0801817	1	-4.33492	0.0469706	-4.251	0.0749167	-2.00869	0.990735	-2.32538	0.323962	-2.24688	0.442603	CYSLTR2	protein_coding	0	1	0	0	0	0
ENSG00000152315	0.47065	1	-2.50889	0.0394863	-2.98174	0.00435291	-1.26935	0.925917	-1.24363	0.432735	-1.72138	0.119451	KCNK13	protein_coding	0	1	1	0	0	0
ENSG00000152463	2.1847	0.715463	-6	0.566088	-7	0.0105781	-6	0.840442	-0.0533124	1	-2.2408	0.400054	OLAH	protein_coding	0	0	1	0	0	0
ENSG00000152475	-0.65399	0.70157	-1.3039	0.00187512	-0.648247	0.397496	-0.907381	0.26073	-0.397835	0.625758	0.252343	0.970373	ZNF837	protein_coding	0	1	0	0	0	0
ENSG00000152670	-2.09737	0.649989	-5.29914	0.00720016	-3.20549	0.656634	-3.63824	0.772451	-1.66291	0.358273	0.427744	1	DDX4	protein_coding	0	1	0	0	0	0
ENSG00000153132	2.84029	0.000822593	1.24682	0.452844	-1.59153	0.0903036	1.62948	0.52254	-0.386742	0.980028	-3.22879	5.15395e-05	CLGN	protein_coding	1	0	0	0	0	1
ENSG00000154262	-0.651532	1	-2.23891	0.0259557	-1.59049	0.318385	-1.01188	0.930992	-1.23346	0.338731	-0.589328	0.943468	ABCA6	protein_coding	0	1	0	0	0	0
ENSG00000154537	0.18374	1	-3.60135	0.00249148	-3.78942	0.00147767	-4.36644	8.49493e-05	0.764635	0.696616	0.569614	0.879136	FAM27C	lincRNA	0	1	1	1	0	0
ENSG00000154589	-0.337522	1	-2.7089	0.0076207	-2.37181	0.0524206	-1.57504	0.717588	-1.13649	0.397788	-0.804059	0.782634	LY96	protein_coding	0	1	0	0	0	0
ENSG00000154608	-0.295255	1	2.34897	2.48147e-05	2.64685	1.14603e-05	1.96095	0.00115428	0.383718	1	0.677533	0.96837	CEP170P1	transcribed_unprocessed_pseudogene	0	1	1	1	0	0
ENSG00000155026	0.157215	1	1.45221	0.00637017	1.29582	0.028784	0.566061	0.715133	0.883618	0.344836	0.722314	0.603712	RSPH10B	protein_coding	0	1	1	0	0	0
ENSG00000156968	-0.652902	1	-3.89964	0.0134615	-3.24939	0.132473	-4.10023	0.037442	0.20025	1	0.84639	0.870042	MPV17L	protein_coding	0	1	0	1	0	0
ENSG00000157445	0.453901	1	-4.03837	0.0147058	-4.49042	0.00216948	-3.06941	0.548429	-0.970735	0.722583	-1.42798	0.422426	CACNA2D3	protein_coding	0	1	1	0	0	0
ENSG00000157483	0.125244	1	-2.4111	0.00174411	-2.5367	0.00107956	-1.67077	0.277854	-0.739889	0.651835	-0.870493	0.569453	MYO1E	protein_coding	0	1	1	0	0	0
ENSG00000157873	-0.411275	0.975327	-1.3352	1.48296e-05	-0.923331	0.0263951	-0.899584	0.0816608	-0.437718	0.362544	-0.030818	1	TNFRSF14	protein_coding	0	1	0	0	0	0
ENSG00000158104	-0.418677	1	-1.68588	0.00525855	-1.26842	0.108045	-1.08541	0.431674	-0.601493	0.613286	-0.18908	1	HPD	protein_coding	0	1	0	0	0	0
ENSG00000158457	-0.132184	1	-1.47459	0.0300118	-1.33737	0.107159	-0.420749	0.994331	-1.0557	0.185628	-0.924482	0.419897	TSPAN33	protein_coding	0	1	0	0	0	0
ENSG00000158517	-0.20996	1	-1.23894	2.79934e-15	-1.02784	4.76545e-08	-0.542432	0.0177857	-0.698196	6.80697e-05	-0.492459	0.0644672	NCF1	protein_coding	0	1	1	0	0	0
ENSG00000158806	-0.471697	1	-1.10388	0.0118329	-0.631246	0.374294	-0.193744	0.99717	-0.911761	0.09684	-0.444397	0.808757	NPM2	protein_coding	0	1	0	0	0	0
ENSG00000158825	-1.70498	0.863768	-4.68326	0.0130808	-2.97461	0.574203	-2.6996	0.886477	-1.98283	0.350297	-0.280101	1	CDA	protein_coding	0	1	0	0	0	0
ENSG00000159231	-0.160169	1	-1.1851	0.00024745	-1.02488	0.0094165	-0.780014	0.169569	-0.406245	0.489063	-0.251577	0.919914	CBR3	protein_coding	0	1	1	0	0	0
ENSG00000159339	0.00627405	1	-2.92503	8.97775e-07	-2.92956	1.90728e-06	-0.543854	0.972093	-2.38137	6.51951e-05	-2.39149	6.83419e-05	PADI4	protein_coding	0	1	1	0	1	1
ENSG00000159388	-0.469052	0.270128	-2.05964	1.17835e-29	-1.5901	7.27299e-13	-0.746861	0.0254262	-1.31515	1.41894e-13	-0.850827	0.000556812	BTG2	protein_coding	0	1	1	0	1	0
ENSG00000159860	7	1	9	0.0307836	4.2927	0.122461	2.28004	0.678092	9	0.798795	2.00611	1	TCAF2P1	unprocessed_pseudogene	0	1	0	0	0	0
ENSG00000160200	0.437029	0.296875	1.18694	1.8246e-20	0.753874	5.33913e-07	0.674483	6.12511e-09	0.508587	0.0056258	0.0707548	1	CBS	protein_coding	0	1	0	0	0	0
ENSG00000160201	-0.0531795	1	-1.2927	9.24964e-20	-1.23544	8.03855e-13	-0.0618075	1	-1.23131	1.83089e-18	-1.18102	8.99929e-12	U2AF1	protein_coding	0	1	1	0	1	1
ENSG00000160326	0.887608	1	-4.54479	0.0776799	-5.42995	0.0035917	-3.72341	0.685347	-0.827254	0.877074	-1.71748	0.376894	SLC2A6	protein_coding	0	0	1	0	0	0
ENSG00000160593	0.21181	1	-3.49859	1.88961e-09	-3.70987	4.23013e-11	0.784191	1	-4.28284	2.0996e-12	-4.49866	6.28939e-15	JAML	protein_coding	0	1	1	0	1	1
ENSG00000160883	-0.32881	1	-2.81846	7.06839e-19	-2.48862	7.35256e-12	-1.08355	0.126228	-1.73541	2.40158e-08	-1.41116	0.000233297	HK3	protein_coding	0	1	1	0	1	1
ENSG00000161921	0.521709	1	-1.05478	0.126161	-1.57497	0.00556215	-0.650124	0.788648	-0.405477	0.855913	-0.931201	0.229673	CXCL16	protein_coding	0	0	1	0	0	0
ENSG00000161929	-0.0978765	1	-3.6515	2.68674e-12	-3.55267	1.27352e-10	-1.8587	0.206236	-1.79433	6.94111e-05	-1.7013	0.000551261	SCIMP	protein_coding	0	1	1	0	1	1
ENSG00000162591	-0.208721	1	-2.61801	0.000183087	-2.40706	0.0024989	-1.82856	0.202836	-0.792686	0.43109	-0.587257	0.790637	MEGF6	protein_coding	0	1	1	0	0	0
ENSG00000162645	-0.938463	0.000919653	-1.36611	8.06044e-10	-0.427794	0.38686	-0.916052	0.00387622	-0.452532	0.125988	0.480788	0.311543	GBP2	protein_coding	0	1	0	0	0	0
ENSG00000162881	0.140982	1	-1.09128	0.0550035	-1.23062	0.0400887	-0.0837557	1	-1.00873	0.167926	-1.15397	0.109256	OXER1	protein_coding	0	0	1	0	0	0
ENSG00000162894	-0.110675	1	-3.37878	7.96019e-09	-3.26784	1.43669e-07	-1.14443	0.746835	-2.23609	4.45815e-05	-2.1307	0.000268481	FCMR	protein_coding	0	1	1	0	1	1
ENSG00000162897	-0.290231	1	-2.45921	0.0251178	-2.16818	0.108705	-1.30379	0.84791	-1.15514	0.444691	-0.869725	0.798808	FCAMR	protein_coding	0	1	0	0	0	0
ENSG00000163040	-0.439682	1	-1.16173	0.0352273	-0.722477	0.429611	-0.486857	0.887522	-0.67691	0.442139	-0.243076	1	CCDC74A	protein_coding	0	1	0	0	0	0
ENSG00000163069	0.399916	1	-4.76641	0.0101586	-5.16188	0.00200202	-4.42997	0.153175	-0.337034	0.975593	-0.73666	0.879136	SGCB	protein_coding	0	1	1	0	0	0
ENSG00000163220	-1.09185	3.59211e-10	-5.37214	4.22528e-173	-4.28053	2.64074e-69	-2.3407	9.41415e-10	-3.03467	3.63478e-89	-1.94806	2.08852e-22	S100A9	protein_coding	1	1	1	1	1	1
ENSG00000163629	0.519384	0.00976658	1.06951	9.89545e-24	0.550914	6.63538e-05	0.418908	3.64829e-05	0.648771	3.61957e-08	0.12503	0.872745	PTPN13	protein_coding	0	1	0	0	0	0
ENSG00000163694	-0.295961	1	-1.25325	6.19794e-07	-0.957029	0.00295623	-0.450078	0.62063	-0.80535	0.00257803	-0.514215	0.253008	RBM47	protein_coding	0	1	0	0	0	0
ENSG00000163803	-0.333766	1	-1.64022	6.9355e-05	-1.3043	0.0113606	-0.140735	1	-1.50104	0.000315066	-1.17056	0.029005	PLB1	protein_coding	0	1	1	0	1	1
ENSG00000163993	1.86595	1.5466e-18	1.64153	5.07287e-16	-0.221183	0.481128	0.975396	1.0143e-05	0.66465	0.0353118	-1.20348	1.03408e-08	S100P	protein_coding	1	1	0	0	0	1
ENSG00000164309	7	0.560301	9	0.00807473	1.06119	0.704025	1.92747	0.585169	9	0.631577	-0.874658	0.991907	CMYA5	protein_coding	0	1	0	0	0	0
ENSG00000164849	-1.35669	0.390233	-1.80552	0.0220943	-0.446116	0.936978	-0.735333	0.927382	-1.0726	0.300471	0.28145	1	GPR146	protein_coding	0	1	0	0	0	0
ENSG00000164938	-0.115613	1	-1.28115	1.14278e-05	-1.16389	0.000702222	-0.205958	1	-1.07686	0.000216258	-0.964655	0.00493409	TP53INP1	protein_coding	0	1	1	0	1	0
ENSG00000164949	0.968436	0.765507	0.420215	0.855922	-0.546508	0.640132	-0.904985	0.361851	1.32495	0.0476284	0.352525	0.879557	GEM	protein_coding	0	0	0	0	1	0
ENSG00000165071	-0.503478	1	-1.24833	0.0193405	-0.745676	0.378957	-0.451904	0.925028	-0.799255	0.27634	-0.301251	0.951807	TMEM71	protein_coding	0	1	0	0	0	0
ENSG00000165140	-0.320164	1	-1.7396	0.000119184	-1.41918	0.00931414	-1.56483	0.00814909	-0.176374	0.971889	0.138988	1	FBP1	protein_coding	0	1	1	1	0	0
ENSG00000165168	0.458525	1	-1.81108	0.00378036	-2.27055	6.3993e-05	0.989785	0.906725	-2.80123	4.36064e-05	-3.26563	1.64091e-08	CYBB	protein_coding	0	1	1	0	1	1
ENSG00000165178	-0.222482	1	-1.34668	4.43876e-13	-1.12271	3.17422e-07	-0.455714	0.196727	-0.89214	1.39719e-05	-0.673478	0.0151693	NCF1C	unprocessed_pseudogene	0	1	1	0	0	0
ENSG00000165914	-0.334363	1	-1.09625	0.00201017	-0.763084	0.129733	-0.547802	0.671525	-0.550653	0.224315	-0.222495	0.928609	TTC7B	protein_coding	0	1	0	0	0	0
ENSG00000165959	-0.263666	1	-1.21294	0.025557	-0.950643	0.181789	-1.06853	0.229237	-0.14655	0.975144	0.110945	1	CLMN	protein_coding	0	1	0	0	0	0
ENSG00000166033	-0.528786	1	-1.68122	0.0220379	-1.15491	0.291748	-0.663996	0.921483	-1.01948	0.311352	-0.498418	0.928895	HTRA1	protein_coding	0	1	0	0	0	0
ENSG00000166136	0.482532	0.192971	-0.925969	1.01723e-05	-1.409	1.57211e-12	-0.87653	3.84714e-05	-0.0515094	1	-0.539572	0.0701377	NDUFB8	protein_coding	0	0	1	0	0	0
ENSG00000166278	-0.727726	1	-1.61992	0.319422	-0.887131	0.843725	2.03137	0.879338	-3.65426	0.0308044	-2.92522	0.302585	C2	protein_coding	0	0	0	0	1	0
ENSG00000166664	-0.201639	1	0.177725	0.864684	0.378918	0.429453	-1.27115	4.63576e-17	1.44673	2.0529e-18	1.64358	1.19188e-18	CHRFAM7A	protein_coding	0	0	0	1	1	1
ENSG00000166813	-1.83194	0.834282	0.722228	0.690291	2.54988	0.043007	-0.0152584	1	0.736056	0.753119	2.55964	0.0525082	KIF7	protein_coding	0	0	1	0	0	0
ENSG00000166816	-0.654174	0.371455	-1.47581	3.25053e-06	-0.820957	0.0968038	-0.819535	0.175961	-0.657919	0.110843	-0.00866075	1	LDHD	protein_coding	0	1	0	0	0	0
ENSG00000167107	0.118668	1	-0.973505	0.00114689	-1.09065	0.000716202	-0.362271	0.792672	-0.613012	0.104991	-0.735416	0.0531947	ACSF2	protein_coding	0	0	1	0	0	0
ENSG00000167261	0.392252	1	-1.82216	0.0134189	-2.21531	0.0012574	-0.672526	0.852959	-1.14868	0.327784	-1.54771	0.0721947	DPEP2	protein_coding	0	1	1	0	0	0
ENSG00000167552	-0.0676852	1	-1.1174	4.58976e-10	-1.04875	4.13259e-07	-0.622896	0.0132769	-0.496343	0.0361259	-0.432898	0.201931	TUBA1A	protein_coding	0	1	1	0	0	0
ENSG00000167617	-1.04407	1	-6	0.0135455	-7	0.214413	-6	0.370561	-0.891076	0.878754	0.145035	1	CDC42EP5	protein_coding	0	1	0	0	0	0
ENSG00000167680	0.0989631	1	-1.16493	0.00335699	-1.26219	0.00291119	-0.0189015	1	-1.14695	0.0102033	-1.24955	0.004787	SEMA6B	protein_coding	0	1	1	0	1	1
ENSG00000167850	-0.0661615	1	-1.0403	7.74245e-07	-0.973161	7.7609e-05	-0.523878	0.138427	-0.518116	0.0859099	-0.456351	0.292511	CD300C	protein_coding	0	1	0	0	0	0
ENSG00000167880	-0.0248488	1	-1.0463	0.000924532	-1.02107	0.00423199	-0.412255	0.738962	-0.635914	0.121559	-0.615776	0.214202	EVPL	protein_coding	0	1	1	0	0	0
ENSG00000168298	-0.952145	1	1.32145	0.0204798	2.27246	0.0003001	0.440161	0.910343	0.879708	0.307153	1.82566	0.0143335	HIST1H1E	protein_coding	0	1	1	0	0	1
ENSG00000168427	-0.540611	1	-4.88629	0.028097	-4.34293	0.150232	-3.72745	0.629838	-1.16294	0.803143	-0.62575	1	KLHL30	protein_coding	0	1	0	0	0	0
ENSG00000168685	-1.42399	7.54722e-05	-1.42111	1.08586e-05	0.00360871	1	-0.530518	0.69157	-0.892029	0.0104862	0.527145	0.632636	IL7R	protein_coding	1	1	0	0	0	0
ENSG00000169071	0.59441	1	-3.00407	0.0289154	-3.59654	0.00200233	-0.73618	1	-2.26802	0.129237	-2.86585	0.0102238	ROR2	protein_coding	0	1	1	0	0	1
ENSG00000169136	1.15041	1.04436e-16	0.764412	2.05863e-11	-0.383808	0.00660648	0.205268	0.337209	0.557648	2.93062e-06	-0.595988	1.7581e-05	ATF5	protein_coding	1	0	0	0	0	0
ENSG00000169203	0.356915	0.980744	-0.735906	0.021013	-1.09281	0.000287585	-0.380821	0.672757	-0.356848	0.595142	-0.717885	0.0550647	NPIPB12	protein_coding	0	0	1	0	0	0
ENSG00000169245	-0.817514	0.642649	0.40847	0.635509	1.22984	0.0211459	0.629115	0.60051	-0.222049	0.919317	0.593676	0.65314	CXCL10	protein_coding	0	0	1	0	0	0
ENSG00000169330	0.618963	0.476155	1.0159	0.000290644	0.397185	0.384317	0.421528	0.410551	0.59251	0.224736	-0.0312635	1	KIAA1024	protein_coding	0	1	0	0	0	0
ENSG00000169403	-0.0980043	1	-2.6101	8.15658e-35	-2.51265	1.30475e-26	-0.769112	0.155537	-1.84233	7.2211e-20	-1.75029	6.39713e-15	PTAFR	protein_coding	0	1	1	0	1	1
ENSG00000169413	-0.349932	1	-1.58755	5.88761e-07	-1.23759	0.00208666	-0.355456	0.934956	-1.23463	9.91723e-05	-0.88986	0.0435789	RNASE6	protein_coding	0	1	1	0	1	0
ENSG00000169442	-0.666954	0.856482	-2.07359	9.74248e-05	-1.40362	0.0674531	-1.38944	0.197343	-0.686209	0.334494	-0.0218206	1	CD52	protein_coding	0	1	0	0	0	0
ENSG00000169627	0.873228	1	7.11307	2.90674e-81	6.23799	6.43457e-65	4.86981	9.07622e-60	2.23988	0.195302	1.36074	0.639972	BOLA2B	protein_coding	0	1	1	1	0	0
ENSG00000169783	-0.409955	1	-1.47182	0.0147261	-1.06019	0.225734	-0.696073	0.81594	-0.777662	0.366628	-0.371173	0.943468	LINGO1	protein_coding	0	1	0	0	0	0
ENSG00000169896	-0.235911	1	-1.63201	3.88154e-21	-1.39614	5.51898e-12	-0.632682	0.0396892	-1.00121	6.28856e-09	-0.770394	0.000516396	ITGAM	protein_coding	0	1	1	0	1	0
ENSG00000169994	0.314995	1	-2.0017	0.263345	-2.31574	0.15156	8	0.886477	-6	0.0257904	-7	0.0068177	MYO7B	protein_coding	0	0	0	0	1	1
ENSG00000170345	-0.282791	0.680628	-1.47324	9.59577e-38	-1.19078	6.58626e-18	-0.440654	0.00449317	-1.03382	4.6402e-20	-0.756473	2.31661e-07	FOS	protein_coding	0	1	1	0	1	0
ENSG00000170439	0.161783	1	-0.883918	0.000686706	-1.0437	0.000215736	-0.264079	0.870656	-0.621598	0.0516756	-0.786847	0.0136651	METTL7B	protein_coding	0	0	1	0	0	0
ENSG00000170458	-0.103715	1	-0.548054	0.644171	-0.441599	0.808616	1.43807	0.505873	-1.98804	0.0302864	-1.8871	0.0644672	CD14	protein_coding	0	0	0	0	1	0
ENSG00000170542	1.29896	1	-6	0.261343	-7	0.0133083	NA	NA	-6	0.338731	-7	0.0141265	SERPINB9	protein_coding	0	0	1	0	0	1
ENSG00000170745	-1.1403	0.157025	-1.10819	0.0438227	0.0336709	1	-0.45195	0.942555	-0.658388	0.380175	0.478395	0.866986	KCNS3	protein_coding	0	1	0	0	0	0
ENSG00000170909	0.948422	0.00106269	-0.424265	0.270028	-1.36985	4.27521e-08	-0.183909	0.948475	-0.24213	0.816268	-1.19294	3.29406e-06	OSCAR	protein_coding	0	0	1	0	0	1
ENSG00000171115	-0.799603	0.978384	-1.43858	0.0386279	-0.642143	0.675	-0.644488	0.910306	-0.796826	0.417367	-0.0042101	1	GIMAP8	protein_coding	0	1	0	0	0	0
ENSG00000171160	1.10342	0.000486446	0.680608	0.0421367	-0.419101	0.23279	-0.0787066	1	0.757908	0.0317442	-0.347535	0.574143	MORN4	protein_coding	1	0	0	0	0	0
ENSG00000171451	2.29939	1	3.87174	0.0160307	1.57658	0.377605	2.25882	0.33564	1.61243	0.917158	-0.68954	1	DSEL	protein_coding	0	1	0	0	0	0
ENSG00000171596	0.231489	1	-1.18284	0.0875953	-1.41467	0.0312285	-0.943604	0.522522	-0.24033	0.972623	-0.477266	0.813113	NMUR1	protein_coding	0	0	1	0	0	0
ENSG00000171729	-0.0740041	1	-1.11502	0.0422693	-1.03938	0.107828	-1.06402	0.21191	-0.0519088	1	0.0182666	1	TMEM51	protein_coding	0	1	0	0	0	0
ENSG00000171777	-0.235184	1	-1.69017	6.24051e-10	-1.45643	3.71847e-06	-0.373949	0.768177	-1.31734	3.88068e-06	-1.08841	0.00148521	RASGRP4	protein_coding	0	1	1	0	1	1
ENSG00000171992	-0.909682	0.107889	-1.13037	0.00122051	-0.220752	0.875524	-0.192265	0.988116	-0.940233	0.0197766	-0.0354668	1	SYNPO	protein_coding	0	1	0	0	0	0
ENSG00000172061	-2.72318	0.765943	-6	0.0377358	-7	0.861732	-6	0.96328	-2.4201	0.389413	0.285581	1	LRRC15	protein_coding	0	1	0	0	0	0
ENSG00000172137	0.00729673	1	-2.51328	0.0275459	-2.51877	0.0365866	-0.374443	1	-2.1402	0.113543	-2.1515	0.133333	CALB2	protein_coding	0	1	1	0	0	0
ENSG00000172260	0.503848	1	1.21277	0.0345816	0.70824	0.36404	-0.0169387	1	1.22671	0.0432253	0.717216	0.441012	NEGR1	protein_coding	0	1	0	0	1	0
ENSG00000172322	-0.414452	1	-3.2205	2.06098e-09	-2.80381	7.83252e-06	-1.567	0.259462	-1.65519	0.00218197	-1.24405	0.110632	CLEC12A	protein_coding	0	1	1	0	1	0
ENSG00000172572	-0.892877	0.899906	0.485848	0.593072	1.37761	0.0450459	1.46323	0.106073	-0.977638	0.389413	-0.0919416	1	PDE3A	protein_coding	0	0	1	0	0	0
ENSG00000172794	0.311576	0.787008	-2.0475	3.51841e-31	-2.35838	2.30929e-37	-0.939927	0.00024565	-1.10878	1.7344e-10	-1.42494	1.51783e-15	RAB37	protein_coding	0	1	1	0	1	1
ENSG00000172824	0.862426	0.496589	-0.925281	0.161493	-1.78427	0.000392134	-0.539773	0.794976	-0.386884	0.881717	-1.25143	0.0412844	CES4A	protein_coding	0	0	1	0	0	1
ENSG00000172828	-0.365373	1	-3.38035	0.00389156	-3.00704	0.0394698	-2.38415	0.47928	-1.00027	0.555215	-0.633132	0.943468	CES3	protein_coding	0	1	1	0	0	0
ENSG00000173801	-0.311731	0.989353	-1.27236	3.36979e-09	-0.958943	0.000483014	-0.498232	0.295006	-0.775632	0.00144554	-0.467538	0.297129	JUP	protein_coding	0	1	0	0	0	0
ENSG00000174028	-0.2222	1	0.561108	0.153592	0.779791	0.0770746	-0.33599	0.886477	0.895149	0.0233977	1.10868	0.00668823	FAM3C2	processed_pseudogene	0	0	0	0	0	1
ENSG00000174600	-0.338795	1	-6	0.0353716	-7	0.100801	-6	0.785614	-1.58843	0.690793	-1.25742	0.911687	CMKLR1	protein_coding	0	1	0	0	0	0
ENSG00000174837	-0.10394	1	-3.50351	3.94834e-10	-3.39917	7.43873e-09	-0.826338	0.930555	-2.67949	1.94166e-07	-2.57984	1.34949e-06	ADGRE1	protein_coding	0	1	1	0	1	1
ENSG00000174912	0.479678	1	1.23395	0.0147801	0.755715	0.238196	0.166004	0.984829	1.06611	0.137915	0.582499	0.720331	METTL15P1	processed_pseudogene	0	1	0	0	0	0
ENSG00000175183	-2.62318	0.00064949	-1.25346	0.0832627	1.36881	0.351718	-1.42659	0.120338	0.172358	0.972623	2.78897	4.98625e-05	CSRP2	protein_coding	1	0	0	0	0	1
ENSG00000175463	0.473074	0.601514	-1.15778	3.75321e-05	-1.62986	7.82184e-10	-0.510986	0.43313	-0.648871	0.0887592	-1.12645	6.78873e-05	TBC1D10C	protein_coding	0	1	1	0	0	1
ENSG00000175489	0.105506	1	-1.43953	1.52186e-07	-1.5445	1.00969e-07	-0.302008	0.910306	-1.13885	5.5139e-05	-1.24896	1.61849e-05	LRRC25	protein_coding	0	1	1	0	1	1
ENSG00000176046	1.86954	5.57937e-06	1.56223	0.000423481	-0.303376	0.667172	0.040399	1	1.52137	0.000604438	-0.350585	0.839235	NUPR1	protein_coding	1	1	0	0	1	0
ENSG00000176092	-2.23428	0.965261	-6	0.0489894	-7	0.770435	-6	0.622682	-1.0599	0.890509	1.16437	0.9869	CRYBG2	protein_coding	0	1	0	0	0	0
ENSG00000176485	-0.40783	1	-1.16957	0.0125037	-0.761884	0.262083	-0.558999	0.709346	-0.611842	0.468319	-0.209453	1	PLA2G16	protein_coding	0	1	0	0	0	0
ENSG00000176723	7	0.926011	9	0.0333665	1.19777	0.703904	0.374031	1	9	0.183755	0.813369	1	ZNF843	protein_coding	0	1	0	0	0	0
ENSG00000177106	-0.177542	1	-1.36375	0.00712986	-1.18228	0.0579139	0.205016	1	-1.571	0.0032015	-1.3951	0.0261941	EPS8L2	protein_coding	0	1	0	0	1	1
ENSG00000177144	-1.8769	0.000790399	-4.73965	8.61937e-14	-2.86315	0.0135174	-3.58267	0.000753163	-1.16224	0.0233176	0.712862	0.813723	NUDT4P1	protein_coding	1	1	1	1	1	0
ENSG00000177191	0.213483	1	-1.16575	0.00892905	-1.37688	0.00235721	-0.582154	0.734152	-0.585421	0.365299	-0.8018	0.16049	B3GNT8	protein_coding	0	1	1	0	0	0
ENSG00000177710	0.903318	0.989508	-0.441508	0.940191	-1.34398	0.253215	0.83174	0.946131	-1.27653	0.579066	-2.18343	0.0416381	SLC35G5	protein_coding	0	0	0	0	0	1
ENSG00000177989	-0.0711407	1	-1.15199	0.00317926	-1.07928	0.016024	-0.478632	0.759252	-0.675376	0.215504	-0.607753	0.406489	ODF3B	protein_coding	0	1	1	0	0	0
ENSG00000178115	0.330187	1	1.16929	1.81035e-06	0.841795	0.00258727	0.634852	0.0266565	0.533667	0.358411	0.200519	0.993818	GOLGA8Q	protein_coding	0	1	0	0	0	0
ENSG00000178146	-0.0428535	1	0.477071	0.542228	0.523483	0.57157	-0.582376	0.619536	1.05658	0.0422336	1.09862	0.0525082	AL672207.1	processed_pseudogene	0	0	0	0	1	0
ENSG00000178502	0.515161	1	1.81721	0.000179099	1.30526	0.0166142	0.515099	0.727691	1.30051	0.0491914	0.783905	0.465042	KLHL11	protein_coding	0	1	1	0	1	0
ENSG00000178809	1.17966	0.265956	-0.740751	0.496116	-1.91734	0.00174022	-0.299274	0.988116	-0.441444	0.911563	-1.62334	0.0164552	TRIM73	protein_coding	0	0	1	0	0	1
ENSG00000179240	0.787427	0.735401	1.21911	0.0069561	0.434852	0.562863	0.422344	0.76729	0.795071	0.291776	0.00485594	1	AP002360.1	protein_coding	0	1	0	0	0	0
ENSG00000179284	0.933292	1	-2.20499	0.371977	-3.13419	0.0411179	-0.335503	1	-1.87468	0.509707	-2.80926	0.065051	DAND5	protein_coding	0	0	1	0	0	0
ENSG00000179304	6.01452	4.17507e-106	0.000609676	1	-6.01107	1.99253e-103	-3.06383	3.84892e-08	3.06295	3.03018e-10	-2.95273	1.04266e-46	FAM156B	protein_coding	1	0	1	1	1	1
ENSG00000179344	-0.0230954	1	-1.92862	1.00852e-15	-1.90468	4.66068e-13	-0.595012	0.394561	-1.33583	1.68055e-08	-1.31717	4.80911e-07	HLA-DQB1	protein_coding	0	1	1	0	1	1
ENSG00000179571	3.57036	0.0146626	2.53441	0.270005	-1.02639	0.453641	0.520306	1	2.01678	0.585927	-1.5519	0.415604	NBPF17P	unprocessed_pseudogene	1	0	0	0	0	0
ENSG00000179583	0.26922	1	-1.02421	0.00514649	-1.29121	0.000401346	-0.594916	0.560532	-0.432037	0.45023	-0.704032	0.116912	CIITA	protein_coding	0	1	1	0	0	0
ENSG00000179938	0.703857	1	2.14228	0.000361685	1.43829	0.0255396	0.962304	0.3861	1.1803	0.293289	0.469718	0.899236	GOLGA8J	protein_coding	0	1	1	0	0	0
ENSG00000179978	0.702892	0.765707	1.89342	3.50947e-07	1.19337	0.00854198	1.24416	0.0141632	0.648698	0.389413	-0.0557085	1	AC140134.1	unprocessed_pseudogene	0	1	1	1	0	0
ENSG00000180229	1.1303	0.553241	2.18611	9.52192e-06	1.05441	0.060839	1.53825	0.01248	0.645135	0.734586	-0.491565	0.869708	HERC2P3	transcribed_unprocessed_pseudogene	0	1	0	1	0	0
ENSG00000181045	1.20329	0.989508	-3.14365	0.233169	-4.34172	0.00603628	0.0828137	1	-3.22864	0.292273	-4.43042	0.00522908	SLC26A11	protein_coding	0	0	1	0	0	1
ENSG00000181458	-0.234411	1	-1.9025	1.66631e-06	-1.66906	0.000312305	-1.0477	0.217317	-0.857925	0.0614926	-0.629732	0.401849	TMEM45A	protein_coding	0	1	1	0	0	0
ENSG00000181577	-0.189647	1	-0.938891	1.76312e-05	-0.748626	0.00583248	-1.32819	6.28314e-11	0.38791	0.196747	0.573019	0.0553397	C6orf223	protein_coding	0	0	0	1	0	0
ENSG00000181656	-1.5074	0.443377	-0.936888	0.450403	0.570771	0.8579	-1.30833	0.406439	0.368971	0.914874	1.87126	0.0483168	GPR88	protein_coding	0	0	0	0	0	1
ENSG00000181754	-0.440017	1	-2.04068	0.0446045	-1.59948	0.257032	-0.628795	0.988116	-1.41219	0.283785	-0.97642	0.752648	AMIGO1	protein_coding	0	1	0	0	0	0
ENSG00000182224	0.26199	1	1.29031	0.00185613	1.02898	0.0321587	0.660341	0.376633	0.627948	0.487757	0.361885	0.911467	CYB5D1	protein_coding	0	1	1	0	0	0
ENSG00000182566	1.17483	1	-0.12113	1	-1.28889	0.578759	8	0.301014	-6	0.130636	-7	0.00176022	CLEC4G	protein_coding	0	0	0	0	0	1
ENSG00000182578	-0.642899	0.16127	-2.94086	3.7528e-28	-2.29722	4.8342e-12	-1.03882	0.110682	-1.90308	1.31065e-14	-1.26478	0.000193607	CSF1R	protein_coding	0	1	1	0	1	1
ENSG00000182885	1.50097	0.0117442	-0.0060327	1	-1.50678	0.00618425	-0.673807	0.73931	0.665471	0.571759	-0.840113	0.289248	ADGRG3	protein_coding	1	0	1	0	0	0
ENSG00000182890	0.384461	1	1.29693	0.00338213	0.911853	0.085884	1.00649	0.0911237	0.288956	0.950606	-0.101265	1	GLUD2	protein_coding	0	1	0	0	0	0
ENSG00000183148	2.68471	1	2.51474	0.907636	-0.15688	1	-2.52034	0.399515	5.03788	0.0426743	2.35788	0.387593	ANKRD20A2	protein_coding	0	0	0	0	1	0
ENSG00000183246	0.779128	1	2.56878	0.0257101	1.79369	0.142873	3.46707	0.0257375	-0.90261	0.957735	-1.68178	0.795344	RIMBP3C	protein_coding	0	1	0	1	0	0
ENSG00000183308	0.766376	1	1.74488	0.0306487	0.977729	0.374951	1.27955	0.394836	0.464119	0.914874	-0.308322	1	AC005037.1	antisense_RNA	0	1	0	0	0	0
ENSG00000183598	2.25203	1	5.1965	4.28969e-05	2.9476	0.00778057	1.07362	0.71759	4.12375	0.0345922	1.86735	0.424572	HIST2H3D	protein_coding	0	1	1	0	1	0
ENSG00000183785	-0.377468	1	-1.19283	0.0449619	-0.815558	0.350815	-1.23911	0.133243	0.0453705	1	0.417506	0.868664	TUBA8	protein_coding	0	1	0	0	0	0
ENSG00000183889	1.58292	0.000554876	0.708443	0.27308	-0.872327	0.0927831	-0.79076	0.298789	1.49709	0.000781085	-0.0885563	1	AC138969.1	protein_coding	1	0	0	0	1	0
ENSG00000184005	2.11482	0.00608484	2.33343	0.000268298	0.222856	0.948144	1.01576	0.36238	1.31683	0.283821	-0.79962	0.526734	ST6GALNAC3	protein_coding	1	1	0	0	0	0
ENSG00000184068	-0.633634	1	1.71901	0.000743794	2.35232	2.25647e-05	0.332555	0.97208	1.38387	0.0201518	2.0121	0.000654006	AL021453.1	antisense_RNA	0	1	1	0	1	1
ENSG00000184270	0.126025	1	4.59557	0.00201186	4.46187	0.00492184	1.18801	0.766218	3.40492	0.225263	3.26791	0.331103	HIST2H2AB	protein_coding	0	1	1	0	0	0
ENSG00000184357	0.252206	1	2.31685	0.00035452	2.06674	0.00228506	0.871915	0.505873	1.44385	0.193732	1.18736	0.385988	HIST1H1B	protein_coding	0	1	1	0	0	0
ENSG00000184730	-0.103663	1	-1.24873	7.09699e-28	-1.144	1.68172e-17	-0.50193	0.000123638	-0.748818	1.56849e-10	-0.64906	1.25902e-05	APOBR	protein_coding	0	1	1	0	0	0
ENSG00000184923	-0.0325308	1	-0.221598	0.932314	-0.18846	0.948144	-1.49417	0.00118085	1.26822	0.00184961	1.29796	0.00412037	NUTM2A	protein_coding	0	0	0	1	1	1
ENSG00000185028	-0.781904	1	-1.83203	0.320943	-1.04856	0.850529	3.26703	0.834799	-5.10061	0.0200472	-4.32265	0.238676	LRRC14B	protein_coding	0	0	0	0	1	0
ENSG00000185100	-0.0908552	1	-1.01663	0.0089406	-0.92435	0.0457619	-0.626824	0.467011	-0.391726	0.658854	-0.304411	0.88126	ADSSL1	protein_coding	0	1	0	0	0	0
ENSG00000185168	0.446319	1	-0.818812	0.175862	-1.2631	0.0137678	-0.735769	0.51959	-0.0851799	1	-0.53465	0.645949	LINC00482	lincRNA	0	0	1	0	0	0
ENSG00000185432	-0.517185	0.139312	-1.02298	1.44033e-09	-0.505046	0.0471919	-0.451638	0.165784	-0.572972	0.00173472	-0.0600889	1	METTL7A	protein_coding	0	1	0	0	0	0
ENSG00000185829	-0.503276	1	-1.23582	0.0131122	-0.731815	0.373147	-1.13136	0.140591	-0.105415	0.99294	0.393019	0.863597	ARL17A	protein_coding	0	1	0	0	0	0
ENSG00000186152	-0.0411662	1	-3.91399	0.00107057	-3.87316	0.00195451	-2.96077	0.255762	-0.95266	0.629806	-0.916497	0.72755	LILRP1	unprocessed_pseudogene	0	1	1	0	0	0
ENSG00000186480	-0.663446	3.46341e-05	-0.386585	0.000916015	0.276924	0.123575	-0.815908	1.90503e-23	0.427495	0.000289096	1.08588	4.89229e-20	INSIG1	protein_coding	0	0	0	0	0	1
ENSG00000186567	1.17028	0.116575	-1.00965	0.284131	-2.17794	7.18633e-05	-0.771867	0.791751	-0.239407	0.972623	-1.41374	0.0133663	CEACAM19	protein_coding	0	0	1	0	0	1
ENSG00000186594	-0.487681	1	-1.41966	0.00755176	-0.931108	0.248682	-0.752567	0.673143	-0.669782	0.408146	-0.18642	1	MIR22HG	lincRNA	0	1	0	0	0	0
ENSG00000186792	0.242656	1	-0.79826	3.70221e-05	-1.0398	3.90641e-07	-0.316268	0.516101	-0.483828	0.0516756	-0.730607	0.00154639	HYAL3	protein_coding	0	0	1	0	0	0
ENSG00000186818	-0.0441738	1	-1.36071	9.62355e-27	-1.3153	3.75628e-19	-0.812707	1.06697e-09	-0.549728	0.000103323	-0.509596	0.00580365	LILRB4	protein_coding	0	1	1	0	0	0
ENSG00000186868	-1.43125	1	-6	0.011942	-7	0.36404	-6	0.964304	-2.88849	0.208906	-1.45585	0.965534	MAPT	protein_coding	0	1	0	0	0	0
ENSG00000187116	-0.357497	1	-6	0.00638877	-7	0.0295391	-6	0.783027	-2.05867	0.370053	-1.70605	0.677423	LILRA5	protein_coding	0	1	1	0	0	0
ENSG00000187193	-0.461843	1	0.859364	0.112039	1.31831	0.0204837	0.109081	1	0.748762	0.32253	1.20255	0.0717919	MT1X	protein_coding	0	0	1	0	0	0
ENSG00000187801	-0.00130528	1	1.19434	0.00253432	1.19619	0.00677113	0.303144	0.836067	0.889026	0.127696	0.885822	0.181673	ZFP69B	protein_coding	0	1	1	0	0	0
ENSG00000187952	-0.499045	1	1.07403	0.0289154	1.57848	0.00297298	0.698952	0.413059	0.370768	0.88145	0.870974	0.479222	HS6ST1P1	processed_pseudogene	0	1	1	0	0	0
ENSG00000188042	-0.810779	0.377618	-2.61707	3.03865e-09	-1.80703	0.0024668	-1.17822	0.317024	-1.4388	0.00108157	-0.634301	0.600917	ARL4C	protein_coding	0	1	1	0	1	0
ENSG00000188211	0.256218	0.931854	1.01435	4.53904e-18	0.759377	6.55796e-08	0.418764	0.000123562	0.593919	3.85911e-05	0.333544	0.198597	NCR3LG1	protein_coding	0	1	0	0	0	0
ENSG00000188290	0.490909	0.769652	-0.523112	0.193983	-1.01193	0.00243782	-0.136609	0.9974	-0.38855	0.585483	-0.88255	0.0187202	HES4	protein_coding	0	0	1	0	0	0
ENSG00000188451	2.42572	0.154023	-0.474264	0.991151	-2.89852	0.0193774	-0.389984	1	-0.0829254	1	-2.51343	0.0810682	SRP72P2	processed_pseudogene	0	0	1	0	0	0
ENSG00000188626	0.338057	0.765943	1.05555	6.36132e-14	0.719711	2.22693e-05	0.165716	0.453717	0.888139	2.40238e-08	0.547163	0.0172843	GOLGA8M	protein_coding	0	1	0	0	0	0
ENSG00000188747	0.909395	0.250112	-0.883742	0.240666	-1.79171	0.000230177	-0.545022	0.897395	-0.341243	0.863921	-1.25436	0.0121107	NOXA1	protein_coding	0	0	1	0	0	1
ENSG00000188822	0.00623025	1	-1.18485	2.01142e-08	-1.19069	3.61415e-07	-0.522252	0.227202	-0.664643	0.00577272	-0.675384	0.0130944	CNR2	protein_coding	0	1	1	0	0	0
ENSG00000188873	0.250733	1	-1.16187	0.0399092	-1.41408	0.00931414	-0.350269	0.95816	-0.814366	0.34002	-1.07144	0.114493	RPL10AP2	processed_pseudogene	0	1	1	0	0	0
ENSG00000188931	-0.189733	1	1.87187	0.0529089	2.06262	0.0491521	0.929658	0.696722	0.940611	0.781652	1.1258	0.767611	CFAP126	protein_coding	0	0	1	0	0	0
ENSG00000189060	0.534864	0.05469	-0.517062	0.00510837	-1.05063	1.36644e-09	-0.0458152	1	-0.473359	0.027812	-1.01192	5.47188e-09	H1F0	protein_coding	0	0	1	0	0	1
ENSG00000189171	0.988778	0.145144	-0.560885	0.520315	-1.54795	0.000827854	-0.0937556	1	-0.469928	0.727183	-1.4615	0.00128707	S100A13	protein_coding	0	0	1	0	0	1
ENSG00000196074	0.450429	0.989508	1.04618	0.000569786	0.597097	0.134867	0.868129	0.0260546	0.176602	0.961649	-0.278014	0.874615	SYCP2	protein_coding	0	1	0	0	0	0
ENSG00000196110	0.0198714	1	1.03936	0.0160175	1.01906	0.0342777	0.600796	0.463295	0.437395	0.752614	0.411462	0.856325	ZNF699	protein_coding	0	1	1	0	0	0
ENSG00000196126	-0.200723	1	-2.12134	9.06145e-15	-1.91961	8.05698e-10	-0.494776	0.738868	-1.62918	6.84673e-10	-1.4326	2.99808e-06	HLA-DRB1	protein_coding	0	1	1	0	1	1
ENSG00000196154	-0.824099	1.08911e-07	-1.48424	3.52007e-38	-0.658864	9.5575e-05	-0.60168	6.2637e-06	-0.8843	3.88446e-15	-0.064301	1	S100A4	protein_coding	0	1	0	0	0	0
ENSG00000196189	0.718421	0.00396934	-0.928444	7.14659e-06	-1.64621	1.00351e-17	-0.386074	0.421206	-0.544663	0.0361259	-1.26739	4.23243e-11	SEMA4A	protein_coding	0	0	1	0	0	1
ENSG00000196209	-0.25585	1	-1.08297	1.44576e-05	-0.826225	0.0116746	-0.182321	0.965966	-0.902423	0.000929436	-0.651089	0.115952	SIRPB2	protein_coding	0	1	0	0	0	0
ENSG00000196517	1.88651	1.23026e-23	1.67672	4.17865e-23	-0.207898	0.493391	0.334163	0.227202	1.34073	1.67803e-13	-0.549085	0.0133273	SLC6A9	protein_coding	1	1	0	0	1	0
ENSG00000196562	0.308361	1	-1.7359	0.000126262	-2.04147	3.78612e-06	0.367878	1	-2.10431	9.18874e-06	-2.41544	2.50958e-08	SULF2	protein_coding	0	1	1	0	1	1
ENSG00000196684	0.440915	0.215451	-0.809449	1.55763e-06	-1.24948	1.84427e-13	-0.0548194	1	-0.756552	4.38613e-05	-1.20179	3.97996e-12	HSH2D	protein_coding	0	0	1	0	0	1
ENSG00000196747	-1.43051	0.971747	1.18851	0.215168	2.61884	0.00594573	1.78342	0.189012	-0.594937	0.914874	0.829381	0.94226	HIST1H2AI	protein_coding	0	0	1	0	0	0
ENSG00000196787	-0.62102	0.989508	0.76326	0.100561	1.38472	0.00353893	0.396836	0.807894	0.364576	0.778621	0.980199	0.145453	HIST1H2AG	protein_coding	0	0	1	0	0	0
ENSG00000197061	0.114487	1	2.41516	2.73779e-37	2.30329	2.95602e-29	0.444542	0.16312	1.96871	5.20721e-23	1.8514	8.83145e-18	HIST1H4C	protein_coding	0	1	1	0	1	1
ENSG00000197153	-0.824189	0.496589	1.03753	0.000784206	1.86114	6.99885e-08	0.855314	0.0553877	0.180144	0.904555	0.998801	0.0558099	HIST1H3J	protein_coding	0	1	1	0	0	0
ENSG00000197238	0.794743	1	2.50161	0.0487244	1.70914	0.22099	2.69693	0.16154	-0.196508	1	-0.996401	0.991907	HIST1H4J	protein_coding	0	1	0	0	0	0
ENSG00000197253	1.13471	1	-6	0.229119	-7	0.0225097	NA	NA	-6	0.300809	-7	0.0263127	TPSB2	protein_coding	0	0	1	0	0	1
ENSG00000197405	2.42072	0.0234414	2.18747	0.034072	-0.228246	0.948144	1.77978	0.3313	0.40697	0.972623	-2.01483	0.0612057	C5AR1	protein_coding	1	1	0	0	0	0
ENSG00000197629	0.00923654	1	-4.58589	4.98173e-40	-4.59424	5.24595e-37	-1.85369	0.0700739	-2.73237	2.26891e-22	-2.74598	9.70854e-21	MPEG1	protein_coding	0	1	1	0	1	1
ENSG00000197653	1.33497	0.00661134	1.07652	0.0292421	-0.256067	0.743528	0.201754	0.994331	0.873431	0.188207	-0.464763	0.595606	DNAH10	protein_coding	1	1	0	0	0	0
ENSG00000197903	0.218466	1	-0.721572	0.0035845	-0.938863	0.000327523	0.382315	0.723721	-1.1061	2.18322e-05	-1.3286	2.39714e-07	HIST1H2BK	protein_coding	0	0	0	0	1	1
ENSG00000198064	0.395991	1	2.35241	1.63002e-10	1.95706	2.59526e-07	1.33871	0.00120511	1.00985	0.154336	0.608798	0.609064	NPIPB13	protein_coding	0	1	1	1	0	0
ENSG00000198093	-0.0202281	1	1.05714	0.00199245	1.07812	0.00537598	0.265153	0.840442	0.789638	0.112367	0.806079	0.157495	ZNF649	protein_coding	0	1	1	0	0	0
ENSG00000198216	0.422974	1	-0.689781	0.427956	-1.11185	0.0754844	0.096463	1	-0.788013	0.366948	-1.21547	0.0452406	CACNA1E	protein_coding	0	0	0	0	0	1
ENSG00000198416	0.964241	0.619811	2.358	7.67712e-09	1.39525	0.00168583	-0.692893	0.0579037	3.05114	7.43325e-22	2.08331	4.20417e-11	ZNF658B	transcribed_unprocessed_pseudogene	0	1	1	0	1	1
ENSG00000198520	0.0503143	1	-1.07627	0.0170202	-1.1242	0.0241315	-0.431048	0.910306	-0.647654	0.26711	-0.701128	0.297722	C1orf228	protein_coding	0	1	1	0	0	0
ENSG00000198910	1.282	1	-6	0.309739	-7	0.0240438	-6	0.0138445	1.88647	0.33176	0.600603	0.991907	L1CAM	protein_coding	0	0	1	1	0	0
ENSG00000198948	7	1	9	0.00204738	3.5438	0.0599467	0.711037	0.988116	9	0.0432253	2.82808	0.389904	MFAP3L	protein_coding	0	1	0	0	1	0
ENSG00000199032	-3.26827	1	2.03369	0.120004	5.2894	0.00311524	0.657406	0.937977	1.375	0.658854	4.62434	0.0796205	MIR425	miRNA	0	0	1	0	0	0
ENSG00000199325	-0.74021	1	1.87529	0.068033	2.62611	0.0175822	0.502117	0.958752	1.37026	0.448219	2.1143	0.200009	RNU4-39P	snRNA	0	0	1	0	0	0
ENSG00000199347	7	1	9	2.02391e-05	4.13688	0.00228098	0.0691502	1	9	4.81317e-05	4.06012	0.00462843	RNU5E-1	snRNA	0	1	1	0	1	1
ENSG00000199349	7	1	9	2.30234e-06	4.34369	0.000447071	-0.129985	1	9	3.95087e-07	4.46531	0.000110687	Y_RNA	misc_RNA	0	1	1	0	1	1
ENSG00000199377	NA	NA	9	0.0338448	9	0.0559555	8	0.153175	NA	NA	NA	NA	RNU5F-1	snRNA	0	1	0	0	0	0
ENSG00000199415	-1.87738	1	3.43923	0.000266973	5.30032	9.31013e-06	-0.365383	0.964304	3.80358	5.07431e-06	5.66073	2.95336e-08	RNA5SP370	rRNA	0	1	1	0	1	1
ENSG00000199753	-0.215555	1	0.970175	0.0045061	1.18888	0.00175262	0.654605	0.22587	0.313634	0.800244	0.527579	0.598036	SNORD104	snoRNA	0	0	1	0	0	0
ENSG00000200169	0.238372	1	5.64263	1.19202e-14	5.4092	2.75177e-13	1.22403	0.0885776	4.41728	2.13409e-05	4.1767	6.31312e-05	RNU5D-1	snRNA	0	1	1	0	1	1
ENSG00000200488	NA	NA	9	0.00656446	9	0.0130047	2.0081	0.620402	9	0.585483	7	0.698127	RN7SKP203	misc_RNA	0	1	1	0	0	0
ENSG00000200502	0.41883	1	3.0104	0.00106679	2.58341	0.00807477	1.29316	0.406711	1.71635	0.428107	1.28358	0.728423	Y_RNA	misc_RNA	0	1	1	0	0	0
ENSG00000200795	-1.30718	1	4.34992	0.000649942	5.66888	0.00026405	0.962897	0.788328	3.38493	0.100505	4.6983	0.0477821	RNU4-1	snRNA	0	1	1	0	0	1
ENSG00000200972	NA	NA	9	6.5354e-06	9	2.1517e-05	0.954713	0.654119	9	0.00936162	7	0.0142776	RNU5A-8P	snRNA	0	1	1	0	1	1
ENSG00000201185	0.0919499	1	5.73972	3.42009e-103	5.65551	4.89897e-86	1.37095	2.75442e-13	4.3678	7.67574e-36	4.27673	5.91688e-32	RNA5SP202	rRNA	0	1	1	1	1	1
ENSG00000201264	1.67764	1	2.83323	0.0215442	1.15592	0.478589	1.85505	0.334853	0.972614	0.936813	-0.70757	0.951679	SNORD73B	snoRNA	0	1	0	0	0	0
ENSG00000201558	1.15177	1	5.92924	1.29926e-09	4.77642	1.23436e-07	1.21238	0.264681	4.71563	0.00122009	3.55752	0.0121107	RNVU1-6	snRNA	0	1	1	0	1	1
ENSG00000201801	2.008	1	3.97924	0.0330259	1.97811	0.319836	0.912509	0.921483	3.06225	0.434957	1.05857	0.957411	RNU5E-4P	snRNA	0	1	0	0	0	0
ENSG00000201998	-5	1	-0.487955	1	9	0.799495	-2.52992	0.523615	2.04291	0.424598	7	0.0472475	SNORA23	snoRNA	0	0	0	0	0	1
ENSG00000202058	-0.304548	1	-1.20381	0.00342541	-0.896666	0.105587	-0.51746	0.763454	-0.688633	0.214238	-0.386581	0.813723	RN7SKP80	misc_RNA	0	1	0	0	0	0
ENSG00000202408	1.5103	1	3.87131	0.0380576	2.36348	0.215637	0.249352	1	3.61572	0.144433	2.10513	0.522536	RNU1-122P	snRNA	0	1	0	0	0	0
ENSG00000202538	-0.562236	1	4.36463	2.23979e-17	4.91558	5.74576e-18	1.10981	0.0514993	3.25232	2.21969e-06	3.79833	2.21898e-07	RNU4-2	snRNA	0	1	1	0	1	1
ENSG00000203392	-0.635683	1	-6	0.0356944	-7	0.180795	-6	0.7881	-1.59969	0.692718	-0.969552	0.991907	AC105020.1	antisense_RNA	0	1	0	0	0	0
ENSG00000203710	0.275921	1	-6	0.0494248	-7	0.0245955	-6	1	-4.4342	0.163762	-4.71955	0.0808371	CR1	protein_coding	0	1	1	0	0	0
ENSG00000203711	2.70851	0.585905	2.13617	0.447603	-0.568979	0.948144	-1.2324	0.771626	3.36341	0.0330828	0.654823	0.937206	C6orf99	lincRNA	0	0	0	0	1	0
ENSG00000203811	-5	0.948615	3.98425	1.33002e-06	9	3.41388e-11	7.36247	9.6153e-10	-3.37367	0.676282	7	1	HIST2H3C	protein_coding	0	1	1	1	0	0
ENSG00000203812	-3.37811	0.434968	1.90545	0.095767	5.29699	2.17235e-05	5.52547	7.19453e-05	-3.61767	0.151281	-0.233645	1	HIST2H2AA3	protein_coding	0	0	1	1	0	0
ENSG00000203814	2.35837	0.602535	2.85417	0.0449619	0.501786	0.938616	0.750464	0.95118	2.10276	0.410641	-0.25673	1	HIST2H2BF	protein_coding	0	1	0	0	0	0
ENSG00000204161	0.373662	1	-1.4523	0.00672838	-1.82408	0.000311424	-0.548285	0.914266	-0.905687	0.152219	-1.28261	0.0124004	C10orf128	protein_coding	0	1	1	0	0	1
ENSG00000204177	-0.625167	0.574734	0.417145	0.203834	1.0413	0.00135242	0.167997	0.947574	0.247138	0.751285	0.866061	0.0264932	BMS1P1	transcribed_unprocessed_pseudogene	0	0	1	0	0	0
ENSG00000204257	-0.288724	1	-1.97554	4.38365e-06	-1.68609	0.000789591	-0.766373	0.564011	-1.21119	0.0148386	-0.926847	0.190104	HLA-DMA	protein_coding	0	1	1	0	1	0
ENSG00000204287	0.143433	1	-2.85244	2.07592e-36	-2.99488	3.16542e-36	-1.52248	4.12011e-05	-1.33187	4.81324e-11	-1.47998	3.68364e-12	HLA-DRA	protein_coding	0	1	1	1	1	1
ENSG00000204301	1.2085	1	-1.81254	0.518885	-3.01763	0.0467255	-1.17375	0.984829	-0.637742	0.966115	-1.84887	0.36767	NOTCH4	protein_coding	0	0	1	0	0	0
ENSG00000204382	2.01688	8.98995e-16	0.826196	0.0206663	-1.1858	1.62259e-06	-2.68543	1.29776e-56	3.50954	7.65089e-81	1.49376	1.65695e-13	XAGE1B	protein_coding	1	0	1	1	1	1
ENSG00000204652	-0.511878	0.186896	-0.536397	0.00724372	-0.0234844	1	0.58084	0.116765	-1.1189	5.31683e-08	-0.611612	0.127607	RPS26P8	processed_pseudogene	0	0	0	0	1	0
ENSG00000204802	-3.49465	0.146739	-4.83706	0.00801255	-1.35278	1	-5.85328	5.11205e-05	1.0146	0.346688	4.49655	6.65305e-05	AL590399.1	lincRNA	0	1	0	1	0	1
ENSG00000205045	0.422376	1	-1.2067	0.709787	-1.63445	0.456822	8	0.768581	-6	0.105213	-7	0.0293734	SLFN12L	protein_coding	0	0	0	0	0	1
ENSG00000205181	7	1	9	0.0444052	2.47141	0.349228	8	0.183121	NA	NA	-7	0.943468	LINC00654	lincRNA	0	1	0	0	0	0
ENSG00000205300	1.30796	0.000275065	0.680047	0.117879	-0.625788	0.116069	-0.0250229	1	0.70302	0.149678	-0.608294	0.245756	AL356414.1	lincRNA	1	0	0	0	0	0
ENSG00000205572	-0.350442	1	-0.0655248	1	0.292237	0.897988	-1.26061	0.220626	1.19508	0.106575	1.54666	0.0241388	SERF1B	protein_coding	0	0	0	0	0	1
ENSG00000205609	0.501569	0.476155	0.37758	0.208033	-0.12271	0.89896	-1.43853	3.33449e-21	1.81477	8.19594e-30	1.30879	1.06325e-13	EIF3CL	protein_coding	0	0	0	1	1	1
ENSG00000205670	-0.0645256	1	-0.342559	0.923545	-0.274128	0.968743	-1.88792	0.00427723	1.54423	0.00467304	1.60716	0.00507829	SMIM11A	protein_coding	0	0	0	1	1	1
ENSG00000205744	0.132467	1	-0.994398	2.31162e-10	-1.1263	5.89301e-11	-0.469437	0.0539674	-0.526691	0.00391401	-0.663716	0.000584769	DENND1C	protein_coding	0	0	1	0	0	0
ENSG00000205913	0.340262	1	-0.840016	0.142154	-1.1792	0.0242437	-0.894824	0.367446	0.0534084	1	-0.291508	0.879136	SRRM2-AS1	antisense_RNA	0	0	1	0	0	0
ENSG00000206585	-5	1	3.60609	0.0211067	9	0.00299247	1.80627	0.602602	1.79822	0.785615	7	0.462971	RNVU1-7	snRNA	0	1	1	0	0	0
ENSG00000206596	0.092672	1	7.09092	7.33295e-137	7.00805	1.14754e-115	2.46446	1.4482e-43	4.62457	2.26891e-22	4.53489	5.90613e-21	RNU1-27P	snRNA	0	1	1	1	1	1
ENSG00000206651	-0.367663	1	-1.2011	0.0200398	-0.835748	0.294468	-0.546447	0.883939	-0.656868	0.332669	-0.296759	0.943468	Y_RNA	misc_RNA	0	1	0	0	0	0
ENSG00000206737	7	1	9	0.00117095	5.0248	0.00935873	0.39732	1	9	0.0143439	4.61766	0.0649056	RNVU1-18	snRNA	0	1	1	0	1	0
ENSG00000206754	-0.71275	0.924838	0.0941065	1	0.806272	0.280022	-0.450921	0.83756	0.543228	0.566643	1.25039	0.0349293	SNORD101	snoRNA	0	0	0	0	0	1
ENSG00000207005	7	1	9	2.14364e-12	5.86242	1.17828e-09	1.16464	0.226855	9	2.06752e-05	4.6895	0.000933216	RNU1-2	snRNA	0	1	1	0	1	1
ENSG00000207205	-0.797567	1	4.78751	5.08794e-07	5.58179	2.46326e-07	0.383368	0.964304	4.40238	3.86659e-05	5.19265	1.12565e-05	RNVU1-15	snRNA	0	1	1	0	1	1
ENSG00000207389	-5	1	6.63251	3.53665e-08	9	2.03108e-08	1.06572	0.627494	5.56572	0.000697632	7	0.000293445	RNU1-4	snRNA	0	1	1	0	1	1
ENSG00000207789	-1.29466	1	-3.41099	0.0483027	-2.10781	0.649219	-2.73943	0.531493	-0.670743	0.914874	0.62537	0.989489	MIR26A2	miRNA	0	1	0	0	0	0
ENSG00000208037	1.82435	1	4.25344	0.00183082	2.42916	0.066896	2.07246	0.28753	2.18059	0.725838	0.34995	1	MIR320A	miRNA	0	1	0	0	0	0
ENSG00000210112	-0.398634	1	1.55418	0.469829	1.95712	0.352309	-1.14836	0.581705	2.70049	0.0147038	3.09789	0.00648989	MT-TM	Mt_tRNA	0	0	0	0	1	1
ENSG00000210117	-0.000834183	1	1.32359	0.0164583	1.3299	0.0280433	-0.092093	1	1.41381	0.0140545	1.4146	0.0182316	MT-TW	Mt_tRNA	0	1	1	0	1	1
ENSG00000211459	-0.145275	1	1.1145	3.45044e-32	1.26096	3.27356e-29	0.314102	0.000908573	0.798763	1.8603e-19	0.939804	1.00361e-18	MT-RNR1	Mt_rRNA	0	1	1	0	0	0
ENSG00000211592	-2.63577	0.642649	-4.76843	0.0402792	-2.14677	0.948144	-2.22307	0.999075	-2.55169	0.297169	0.0657734	1	IGKC	IG_C_gene	0	1	0	0	0	0
ENSG00000211689	-0.755623	1	-6	1.07425e-06	-7	0.000653992	-6	0.0310986	-1.17836	0.351821	-0.429966	1	TRGC1	TR_C_gene	0	1	1	1	0	0
ENSG00000212195	0.412985	1	2.86714	0.0219091	2.45955	0.0657433	1.24982	0.584276	1.61519	0.735478	1.20197	0.935129	U3	snoRNA	0	1	0	0	0	0
ENSG00000212297	2.10156	0.833184	3.09447	0.0121549	0.999116	0.579954	0.731861	0.925028	2.36168	0.243214	0.26054	1	RNU6-821P	snRNA	0	1	0	0	0	0
ENSG00000212907	-0.091151	1	0.9875	2.16861e-21	1.08146	1.6112e-19	0.219709	0.100404	0.766904	1.00227e-12	0.855528	7.88819e-12	MT-ND4L	protein_coding	0	0	1	0	0	0
ENSG00000213077	0.537034	1	1.5249	0.00139594	0.987269	0.0837292	0.405314	0.774219	1.11668	0.118978	0.574902	0.753553	FAM106A	protein_coding	0	1	0	0	0	0
ENSG00000213104	0.105915	1	-0.966417	0.00524201	-1.07394	0.00295343	-0.619686	0.277106	-0.348632	0.795416	-0.461358	0.630668	NPM1P46	processed_pseudogene	0	0	1	0	0	0
ENSG00000213204	0.365521	1	1.69581	0.0053296	1.33201	0.0493133	1.00684	0.296235	0.687041	0.765412	0.318464	1	AL049697.1	protein_coding	0	1	1	0	0	0
ENSG00000213213	-0.723803	1	-1.51571	0.210462	-0.784051	0.799495	1.20025	0.96328	-2.71601	0.0443536	-1.99034	0.46015	CCDC183	protein_coding	0	0	0	0	1	0
ENSG00000213239	0.973222	1	0.900017	0.685082	-0.070711	1	-1.69569	0.0621586	2.59514	0.000246197	1.61818	0.0320926	NPM1P32	processed_pseudogene	0	0	0	0	1	1
ENSG00000213293	0.0464939	1	1.03887	0.0177702	0.997678	0.0385234	0.467117	0.664095	0.56929	0.568829	0.522604	0.695698	AC012618.1	processed_pseudogene	0	1	0	0	0	0
ENSG00000213412	1.27708	0.592328	-0.813877	0.740564	-2.09049	0.0261845	-1.07782	0.801907	0.261785	0.985694	-1.0196	0.512563	HNRNPA1P33	processed_pseudogene	0	0	1	0	0	0
ENSG00000213433	1.00562	0.830591	-0.705876	0.705536	-1.70785	0.0483369	-0.463101	0.988116	-0.245068	0.988099	-1.25204	0.258622	RPLP1P6	transcribed_processed_pseudogene	0	0	1	0	0	0
ENSG00000213542	0.665224	1	-2.34606	0.170496	-3.00509	0.0255081	-1.95743	0.643623	-0.387837	0.996736	-1.05369	0.75734	AC007000.1	processed_pseudogene	0	0	1	0	0	0
ENSG00000213608	7	1	9	0.331477	1.53216	0.861732	-1.57259	0.699653	9	0.0108365	3.09842	0.168641	SLC25A14P1	processed_pseudogene	0	0	0	0	1	0
ENSG00000213626	-0.102843	1	-1.87375	0.00363845	-1.77069	0.0139268	-0.685046	0.924309	-1.19047	0.102794	-1.09239	0.210208	LBH	protein_coding	0	1	1	0	0	0
ENSG00000213862	0.56183	0.989508	-0.920362	0.211714	-1.47874	0.0090087	-0.815605	0.554399	-0.106536	1	-0.670448	0.550809	AC044787.1	processed_pseudogene	0	0	1	0	0	0
ENSG00000213885	0.655065	0.439617	-0.738175	0.102413	-1.39242	0.000127078	-0.739682	0.259462	-0.000126796	1	-0.659874	0.235963	RPL13AP7	processed_pseudogene	0	0	1	0	0	0
ENSG00000213906	-0.386782	1	0.785074	0.0192026	1.17328	0.000932255	0.70329	0.154009	0.0803999	1	0.463037	0.627962	LTB4R2	protein_coding	0	0	1	0	0	0
ENSG00000213985	0.445895	1	1.24096	8.41823e-05	0.797472	0.0323029	0.506795	0.367514	0.732594	0.15446	0.283702	0.894047	AC078899.1	processed_pseudogene	0	1	0	0	0	0
ENSG00000214016	-0.702858	0.187787	-1.18133	4.56512e-05	-0.478229	0.426106	-0.213122	0.97974	-0.9692	0.00197846	-0.271847	0.904711	RPSAP61	processed_pseudogene	0	1	0	0	0	0
ENSG00000214185	0.420989	0.944332	1.14166	2.66933e-06	0.720707	0.0166142	0.363974	0.456039	0.776006	0.0180891	0.350155	0.692281	XPOTP1	processed_pseudogene	0	1	0	0	0	0
ENSG00000214212	-0.159037	1	-2.19381	5.58869e-25	-2.03397	2.65861e-17	-1.18164	0.000123562	-1.01398	4.27515e-06	-0.859455	0.00175086	C19orf38	protein_coding	0	1	1	1	1	0
ENSG00000214223	-1.35174	1.13499e-30	0.261417	0.000834787	1.61585	3.12892e-63	1.10901	3.4253e-83	-0.849836	2.79667e-24	0.498735	2.19955e-05	HNRNPA1P10	processed_pseudogene	1	0	1	1	0	0
ENSG00000214578	-0.621313	0.84288	0.451774	0.634868	1.07226	0.0390768	0.0696056	1	0.381495	0.726411	0.996479	0.0575917	HMGN2P15	processed_pseudogene	0	0	1	0	0	0
ENSG00000214787	0.447486	1	-4.7221	4.47147e-14	-5.1668	1.82257e-19	-2.37481	0.226529	-2.3473	4.14608e-06	-2.79705	2.84872e-10	MS4A4E	protein_coding	0	1	1	0	1	1
ENSG00000214940	1.11787	0.0556094	-0.436565	0.702616	-1.5588	0.000816434	0.142747	1	-0.582227	0.695718	-1.7088	0.000218574	NPIPA8	protein_coding	0	0	1	0	0	1
ENSG00000215006	0.281829	0.959136	-0.779407	4.01881e-05	-1.06102	7.42181e-08	-0.52187	0.037442	-0.259458	0.594278	-0.546354	0.0484851	CHCHD2P2	processed_pseudogene	0	0	1	0	0	0
ENSG00000215223	-0.442845	1	-6	0.0243087	-7	0.099312	-6	0.833754	-1.87121	0.547222	-1.4315	0.870042	CYP51A1P3	processed_pseudogene	0	1	0	0	0	0
ENSG00000215386	1.06999	0.669483	1.29921	0.0480515	0.234551	0.897287	-0.0521882	1	1.34981	0.0790115	0.27924	0.991907	MIR99AHG	lincRNA	0	1	0	0	0	0
ENSG00000215458	0.867097	0.926361	-0.686781	0.57796	-1.5508	0.0416047	0.352712	1	-1.03909	0.52091	-1.90897	0.0207089	AATBC	antisense_RNA	0	0	1	0	0	1
ENSG00000215878	2.58416	0.186274	4.43085	4.12206e-10	1.85352	0.00320578	-0.137728	0.988116	4.56677	1.20958e-12	1.98388	0.000354765	MARCKSL1P2	processed_pseudogene	0	1	1	0	1	1
ENSG00000217416	0.570737	1	1.93923	0.0496621	1.36976	0.233463	-0.424612	0.988116	2.36203	0.0117494	1.78737	0.0900357	ISCA1P1	processed_pseudogene	0	1	0	0	1	0
ENSG00000217716	0.841741	0.017611	-0.84546	0.0213746	-1.68646	3.08382e-09	-0.589863	0.359801	-0.25737	0.892962	-1.10381	0.000400102	RPS10P3	processed_pseudogene	0	0	1	0	0	1
ENSG00000218631	-1.04046	1	-4.43487	0.0369167	-3.39465	0.381195	-2.54178	0.925028	-1.89318	0.501976	-0.858178	1	AL117344.1	processed_pseudogene	0	1	0	0	0	0
ENSG00000218996	0.821061	1	1.6517	0.0278737	0.829522	0.413127	0.0261561	1	1.62363	0.05381	0.795841	0.595604	ARL4AP5	processed_pseudogene	0	1	0	0	0	0
ENSG00000219201	0.14242	1	1.02226	1.70019e-07	0.880874	8.90475e-05	0.23344	0.585169	0.78716	0.00124554	0.640612	0.0376953	AC138392.1	processed_pseudogene	0	1	0	0	0	0
ENSG00000219607	0.162261	1	-0.961746	0.0830359	-1.12399	0.0465846	-0.65591	0.664381	-0.307202	0.862782	-0.474728	0.744	PPP1R3G	protein_coding	0	0	1	0	0	0
ENSG00000220157	0.680457	0.583195	-0.41895	0.675237	-1.09686	0.0206902	-0.112071	1	-0.308445	0.838488	-0.991331	0.0384876	HNRNPA1P12	processed_pseudogene	0	0	1	0	0	0
ENSG00000220161	-0.89201	1	-6	0.049836	-7	0.309161	-6	0.96328	-2.35725	0.454876	-1.47029	0.941099	LINC02076	lincRNA	0	1	0	0	0	0
ENSG00000220842	0.624771	9.12416e-06	-0.384703	0.000383496	-1.00778	5.44085e-21	-0.308123	2.47596e-05	-0.0786924	1	-0.707191	1.50065e-09	RPL21P16	processed_pseudogene	0	0	1	0	0	0
ENSG00000221676	-0.191354	1	3.19718	0.000473637	3.38317	0.000692979	0.851844	0.716784	2.34241	0.103457	2.52441	0.111255	RNU6ATAC	snRNA	0	1	1	0	0	0
ENSG00000222041	-0.320877	1	0.671324	0.109252	0.993474	0.0248424	1.02474	0.037442	-0.357151	0.734145	-0.039727	1	CYTOR	lincRNA	0	0	0	1	0	0
ENSG00000222724	-2.30751	1	4.25869	2.46415e-06	6.57788	3.51574e-08	0.970299	0.616191	3.28672	0.0107429	5.60012	0.000400102	RNU2-63P	snRNA	0	1	1	0	1	1
ENSG00000223855	0.563259	1	1.01191	0.0411479	0.452231	0.573562	1.49173	0.0175999	-0.482111	0.800067	-1.04726	0.200879	HRAT92	lincRNA	0	1	0	1	0	0
ENSG00000224259	-0.223318	1	-5.38949	0.0044824	-5.16389	0.0170146	-3.98465	0.565692	-1.40527	0.536054	-1.18576	0.792922	LINC01133	lincRNA	0	1	1	0	0	0
ENSG00000224533	-4.29939	0.0157972	-1.05332	0.477463	3.25366	0.246365	0.240238	1	-1.29521	0.484448	3.00616	0.483944	TMLHE-AS1	antisense_RNA	1	0	0	0	0	0
ENSG00000224536	0.543397	0.57559	0.0447034	1	-0.498243	0.183393	0.583878	0.422441	-0.541384	0.309925	-1.0893	0.00114519	AC096677.1	antisense_RNA	0	0	0	0	0	1
ENSG00000224698	6.29206	3.48672e-13	0.0640243	1	-6.2229	2.55166e-11	0.11363	1	-0.0535029	1	-6.34585	7.13946e-13	AL390038.1	lincRNA	1	0	1	0	0	1
ENSG00000225217	-0.324449	1	-3.93975	1.74295e-25	-3.61406	1.05312e-17	-2.10965	0.00404017	-1.83162	1.41034e-08	-1.51121	0.000101515	HSPA7	unprocessed_pseudogene	0	1	1	1	1	1
ENSG00000225264	0.879006	0.86174	1.65251	0.00220517	0.775317	0.285422	0.286248	0.968271	1.36488	0.0427502	0.482324	0.810644	ZNRF2P2	transcribed_processed_pseudogene	0	1	0	0	1	0
ENSG00000225370	1.39838	1	-6	0.422363	-7	0.0374204	-6	1	-3.32341	0.727183	-4.73181	0.122614	AC243962.1	unprocessed_pseudogene	0	0	1	0	0	0
ENSG00000225465	0.420838	1	-0.705932	0.260468	-1.12546	0.0295391	-0.943538	0.214799	0.236053	0.909425	-0.18867	1	RFPL1S	antisense_RNA	0	0	1	0	0	0
ENSG00000225695	1.56105	4.56241e-29	0.604258	0.000233994	-0.957536	6.42232e-17	-0.195221	0.108503	0.798162	8.88296e-10	-0.768326	9.19775e-10	HNRNPA1P35	processed_pseudogene	1	0	0	0	0	0
ENSG00000225762	-1.6849	1	2.29296	0.141135	3.96113	0.0347818	1.91851	0.516235	0.369077	1	2.0333	0.92871	LINC01389	antisense_RNA	0	0	1	0	0	0
ENSG00000226121	0.136406	1	1.31262	2.28197e-10	1.17726	3.68295e-07	0.559153	0.0436367	0.751488	0.00845833	0.611078	0.102409	AC009487.2	processed_pseudogene	0	1	1	0	0	0
ENSG00000226445	-0.277265	1	1.2952	0.00521981	1.57403	0.00192236	0.140018	1	1.15372	0.0329998	1.42738	0.00840101	BX322234.1	antisense_RNA	0	1	1	0	1	1
ENSG00000226549	-1.27384	1	1.20707	0.197925	2.48138	0.0135174	-0.433006	0.984829	1.63654	0.0622299	2.90714	0.000838631	SCDP1	processed_pseudogene	0	0	1	0	0	1
ENSG00000226784	-0.654474	1	0.525654	0.751787	1.17847	0.243369	-0.5694	0.593798	1.09501	0.0949522	1.74216	0.00522908	PGAM4	protein_coding	0	0	0	0	0	1
ENSG00000226806	1.11181	0.293321	-0.566537	0.65666	-1.67677	0.00550771	-0.867387	0.642784	0.300303	0.951822	-0.81594	0.369593	AC011893.1	antisense_RNA	0	0	1	0	0	0
ENSG00000226942	0.473676	1	-1.08814	0.0793128	-1.56138	0.00396242	-0.562301	0.808217	-0.526256	0.73201	-1.00533	0.171488	IL9RP3	unprocessed_pseudogene	0	0	1	0	0	0
ENSG00000227039	-0.0460233	1	-1.62989	0.00446236	-1.58205	0.0127937	-0.83193	0.717588	-0.800306	0.287692	-0.757717	0.43765	ITGB2-AS1	antisense_RNA	0	1	1	0	0	0
ENSG00000227076	-0.421701	1	-1.16098	0.0266414	-0.736066	0.401422	-0.101251	1	-1.06256	0.0437255	-0.642429	0.53217	AL158166.1	sense_intronic	0	1	0	0	1	0
ENSG00000227195	0.139627	1	4.19899	4.51962e-130	4.06003	1.30974e-101	0.557736	0.000493108	3.63938	1.22187e-86	3.49466	1.68203e-67	MIR663AHG	processed_transcript	0	1	1	0	1	1
ENSG00000227252	0.202536	1	-1.86454	0.0497996	-2.07101	0.0244922	-1.2545	0.678806	-0.6119	0.781204	-0.823421	0.645636	AC105760.2	antisense_RNA	0	1	1	0	0	0
ENSG00000227449	-1.17725	1	-0.6583	0.978107	0.522629	0.958545	-2.85965	0.0182441	2.19972	0.0117656	3.37586	0.000400102	FGF7P6	transcribed_unprocessed_pseudogene	0	0	0	1	1	1
ENSG00000227560	-0.621555	1	-3.58464	0.157691	-2.96115	0.471154	8	1	-6	0.0496985	-7	0.244614	RPS15AP30	processed_pseudogene	0	0	0	0	1	0
ENSG00000227706	0.981102	0.00528798	0.314531	0.546536	-0.664409	0.0532621	0.338503	0.844694	-0.025073	1	-1.00939	0.00289272	AL713998.1	lincRNA	0	0	0	0	0	1
ENSG00000227953	0.266546	1	-0.506931	0.870865	-0.773622	0.710519	2.22661	0.368874	-2.73722	0.0393517	-3.00821	0.0109583	LINC01341	processed_transcript	0	0	0	0	1	1
ENSG00000228109	0.213582	1	-0.793775	0.112519	-1.00552	0.0428283	-0.22695	1	-0.568518	0.370689	-0.785576	0.168716	MELTF-AS1	antisense_RNA	0	0	1	0	0	0
ENSG00000228192	0.681022	1	1.31146	0.0267237	0.634455	0.451792	0.448437	0.869347	0.862692	0.406645	0.17982	1	AL512353.1	antisense_RNA	0	1	0	0	0	0
ENSG00000228492	7	1	9	0.0309686	2.38624	0.397496	0.256928	1	9	0.0793993	2.12371	0.614976	RAB11FIP1P1	processed_pseudogene	0	1	0	0	0	0
ENSG00000228496	0.558253	1	-0.789024	0.771699	-1.34493	0.417443	3.23361	0.602938	-4.02532	0.0691597	-4.5864	0.00678333	AC106875.1	sense_intronic	0	0	0	0	0	1
ENSG00000228526	0.269523	1	-0.772871	0.000629049	-1.04086	9.26647e-06	-0.207621	0.945417	-0.567335	0.028581	-0.84063	0.000473307	MIR34AHG	lincRNA	0	0	1	0	0	0
ENSG00000228775	1.04456	1	2.89633	2.55333e-05	1.8527	0.00728663	1.00817	0.43963	1.88618	0.0834998	0.836171	0.658962	WEE2-AS1	antisense_RNA	0	1	1	0	0	0
ENSG00000228981	0.15029	1	-0.875062	0.0327092	-1.02355	0.0156373	-0.4426	0.751375	-0.434999	0.606293	-0.588591	0.411281	AC097658.1	processed_pseudogene	0	0	1	0	0	0
ENSG00000229054	-0.388916	1	-6	0.00935682	-7	0.0441612	-6	0.714057	-1.68223	0.495035	-1.30064	0.808757	RPS29P14	processed_pseudogene	0	1	1	0	0	0
ENSG00000229106	0.379534	1	-1.93213	0.0521206	-2.3111	0.0100889	-2.0187	0.129224	0.0833019	1	-0.30047	1	BTBD6P1	processed_pseudogene	0	0	1	0	0	0
ENSG00000229191	1.48463	3.04173e-06	1.07418	0.00171575	-0.409488	0.307011	0.524614	0.433136	0.546958	0.414966	-0.941389	0.00481319	AL358473.1	antisense_RNA	1	1	0	0	0	0
ENSG00000229212	0.877398	1	-0.0599709	1	-0.935539	0.630893	2.64251	0.398224	-2.70216	0.204724	-3.58438	0.00691667	AC044860.1	transcribed_unprocessed_pseudogene	0	0	0	0	0	1
ENSG00000229391	-0.880863	1	-2.31772	0.0241547	-1.43387	0.477135	-0.966573	0.943657	-1.35194	0.30023	-0.473883	1	HLA-DRB6	transcribed_unprocessed_pseudogene	0	1	0	0	0	0
ENSG00000229401	-0.848628	1	-3.46959	0.0322707	-2.61735	0.341221	-1.94687	0.897395	-1.52624	0.475011	-0.678426	1	MIR5689HG	lincRNA	0	1	0	0	0	0
ENSG00000229419	-0.290678	1	0.849491	0.0880141	1.14178	0.0239337	0.492012	0.653789	0.356373	0.87259	0.642623	0.602131	RALGAPA1P1	processed_pseudogene	0	0	1	0	0	0
ENSG00000229422	0.502935	1	2.55918	0.0260115	2.06471	0.0964818	1.80722	0.28286	0.747935	0.972623	0.249777	1	AL512625.2	processed_pseudogene	0	1	0	0	0	0
ENSG00000229502	2.45017	1	5.71687	0.000292527	3.26797	0.0161889	1.65121	0.410861	4.06446	0.299441	1.61163	0.87791	AL391863.1	antisense_RNA	0	1	1	0	0	0
ENSG00000229739	4.61576	0.187349	4.86118	0.0170231	0.245735	0.970882	1.29141	0.77258	3.56419	0.520752	-1.05322	0.879136	AL596220.1	antisense_RNA	0	1	0	0	0	0
ENSG00000229893	0.48132	1	1.53809	0.00278429	1.05523	0.0855289	0.0898855	1	1.44578	0.0204559	0.958352	0.290455	AC005091.1	antisense_RNA	0	1	0	0	1	0
ENSG00000229927	-1.73171	0.703955	-0.957888	0.633566	0.768504	0.861732	-2.30484	0.0302827	1.34198	0.161738	3.06572	0.000214525	RHEBP1	processed_pseudogene	0	0	0	1	0	1
ENSG00000229953	-0.252949	1	-1.99116	0.0331456	-1.73481	0.133066	-2.23582	0.0464551	0.244575	0.960155	0.49532	0.879136	AL590666.2	antisense_RNA	0	1	0	1	0	0
ENSG00000230183	0.669595	1	1.72861	0.00300019	1.05721	0.130221	1.05797	0.257739	0.668964	0.728617	-0.00761706	1	CNOT6LP1	processed_pseudogene	0	1	0	0	0	0
ENSG00000230184	-5	0.71177	0.784599	0.864842	9	0.0566448	-0.182306	1	0.966652	0.842634	7	0.0481064	SMYD3-IT1	sense_intronic	0	0	0	0	0	1
ENSG00000230310	0.252827	1	2.69925	6.69512e-06	2.45039	0.000100855	0.358185	0.969535	2.33836	0.000422006	2.08438	0.00251588	AC010422.1	lincRNA	0	1	1	0	1	1
ENSG00000230724	0.546411	1	-2.84041	0.0861817	-3.38836	0.0142081	-2.90515	0.239983	0.0622877	1	-0.490362	0.981221	LINC01001	lincRNA	0	0	1	0	0	0
ENSG00000230832	-0.0175951	1	4.34745	4.50845e-83	4.36514	5.37217e-71	0.501187	0.0803999	3.84483	7.34266e-58	3.85679	8.89042e-50	AC241584.1	processed_pseudogene	0	1	1	0	1	1
ENSG00000230837	0.389302	1	1.42353	0.0102726	1.03808	0.103755	0.849184	0.406711	0.572021	0.745404	0.18121	1	RPL31P2	processed_pseudogene	0	1	0	0	0	0
ENSG00000230847	0.718467	0.857454	1.1703	0.0318198	0.449255	0.740218	0.687246	0.560532	0.481641	0.797151	-0.244005	0.943468	AC044797.1	unprocessed_pseudogene	0	1	0	0	0	0
ENSG00000231066	-1.01647	0.38018	0.621127	0.295414	1.63959	0.00103438	1.09027	0.0595477	-0.471021	0.555079	0.541795	0.879136	NPM1P9	processed_pseudogene	0	0	1	0	0	0
ENSG00000231188	-5	1	4.66969	0.0540232	9	0.0338844	1.26154	0.930992	3.40286	0.58418	7	0.492174	AL139819.1	antisense_RNA	0	0	1	0	0	0
ENSG00000231389	0.0323236	1	-1.26124	0.0068041	-1.2929	0.0108457	-0.628829	0.6316	-0.634201	0.441176	-0.671463	0.487839	HLA-DPA1	protein_coding	0	1	1	0	0	0
ENSG00000231864	-1.68037	0.61997	0.396745	0.93372	2.07636	0.0777102	-0.111137	1	0.507246	0.852332	2.18203	0.0459314	AL807752.3	antisense_RNA	0	0	0	0	0	1
ENSG00000232022	0.0241908	1	-2.37337	0.00806014	-2.39141	0.0117024	-0.903918	0.958619	-1.47071	0.122031	-1.49389	0.147054	FAAHP1	transcribed_unprocessed_pseudogene	0	1	1	0	0	0
ENSG00000232043	1.05529	1	1.88257	0.0449619	0.825819	0.562111	1.83287	0.185668	0.047376	1	-1.01376	0.74221	AL133230.1	antisense_RNA	0	1	0	0	0	0
ENSG00000232085	0.361725	1	2.23928	0.0360686	1.87113	0.123309	1.3144	0.570478	0.922385	0.843754	0.549862	1	AL606534.3	antisense_RNA	0	1	0	0	0	0
ENSG00000232386	-0.669454	1	-4.79228	0.0471509	-4.12497	0.251338	-3.55485	0.784941	-1.23813	0.718921	-0.576014	1	AC015712.1	lincRNA	0	1	0	0	0	0
ENSG00000232431	-0.445395	1	0.610713	0.187419	1.05637	0.0177957	0.148867	0.988116	0.460143	0.610713	0.900956	0.122989	AC055876.1	transcribed_unprocessed_pseudogene	0	0	1	0	0	0
ENSG00000232519	-0.623344	1	2.47767	0.0669545	3.09027	0.0347235	-0.3067	0.988116	2.78423	0.0215566	3.38991	0.00770931	AL353807.2	antisense_RNA	0	0	1	0	1	1
ENSG00000232729	0.0973027	1	1.15797	0.0231798	1.06327	0.0651931	0.429214	0.807281	0.726815	0.452824	0.627316	0.660838	AC211433.1	processed_transcript	0	1	0	0	0	0
ENSG00000232977	-0.930339	0.402189	-0.69966	0.237683	0.228654	0.948144	-0.889398	0.225723	0.188089	0.914874	1.11141	0.0497639	LINC00327	lincRNA	0	0	0	0	0	1
ENSG00000233013	0.802245	1	1.48005	0.63299	0.678454	0.948144	-1.48656	0.492644	2.96213	0.0186206	2.15793	0.135792	FAM157B	transcribed_unprocessed_pseudogene	0	0	0	0	1	0
ENSG00000233024	1.66999	0.00717431	1.9	0.000206785	0.236324	0.948144	-0.0257518	1	1.92677	9.42313e-05	0.256675	0.943468	AC126755.2	protein_coding	1	1	0	0	1	0
ENSG00000233072	-0.969141	0.956779	-2.4881	0.010036	-1.51818	0.416051	-1.49523	0.677142	-0.994803	0.48848	-0.0303094	1	RPS15AP6	processed_pseudogene	0	1	0	0	0	0
ENSG00000233327	0.898631	0.976719	1.67842	0.00521284	0.782123	0.30972	0.827363	0.477971	0.848538	0.561244	-0.0532608	1	USP32P2	transcribed_unprocessed_pseudogene	0	1	0	0	0	0
ENSG00000233355	1.5683	0.00201913	0.999645	0.127791	-0.568984	0.310306	0.718351	0.658949	0.279902	0.93098	-1.29359	0.012186	CHRM3-AS2	antisense_RNA	1	0	0	0	0	1
ENSG00000233476	-1.23133	4.56834e-27	-1.74907	2.57029e-90	-0.510958	0.000136193	0.0838355	0.881369	-1.83312	1.21723e-104	-0.602296	4.53798e-06	EEF1A1P6	processed_pseudogene	1	1	0	0	1	0
ENSG00000233822	-0.343785	1	1.43696	3.46583e-08	1.78314	3.8111e-10	0.201452	0.957661	1.23445	7.17281e-06	1.57484	4.91089e-08	HIST1H2BN	protein_coding	0	1	1	0	1	1
ENSG00000233968	-2.6855	0.000152317	-1.06709	0.163651	1.615	0.135139	-1.04212	0.465752	-0.0291	1	2.64951	0.000193018	AL157895.1	antisense_RNA	1	0	0	0	0	1
ENSG00000234219	0.139889	1	-2.44856	0.0354159	-2.58848	0.0274078	-1.20179	0.869347	-1.24533	0.518828	-1.3917	0.479011	CDCA4P4	unprocessed_pseudogene	0	1	1	0	0	0
ENSG00000234432	0.40107	1	1.62844	0.000772785	1.23227	0.022222	0.610335	0.63613	1.01687	0.166124	0.615055	0.631524	AC092171.3	lincRNA	0	1	1	0	0	0
ENSG00000234742	0.678947	0.000396174	-1.07118	1.18058e-10	-1.75136	2.83298e-28	-1.2457	3.81548e-19	0.172481	0.304892	-0.512786	0.0325248	AC144530.1	processed_pseudogene	0	1	1	1	0	0
ENSG00000235145	1.86314	0.963031	-6	0.56209	-7	0.0288091	-6	0.583852	0.629278	0.972623	-1.23834	0.879136	RPSAP16	processed_pseudogene	0	0	1	0	0	0
ENSG00000235159	7	1	9	0.00409284	4.78266	0.0257353	1.74538	0.665127	9	0.444828	3.02843	0.764526	AL121672.2	lincRNA	0	1	1	0	0	0
ENSG00000235888	-1.3105	0.56923	-2.33366	0.00460672	-1.01697	0.589973	-0.8355	0.870261	-1.49675	0.186071	-0.186244	1	AF064858.1	lincRNA	0	1	0	0	0	0
ENSG00000236086	2.07099	0.206757	3.16119	5.33965e-06	1.09476	0.126237	2.15935	0.00455198	1.0014	0.828404	-1.06943	0.526667	HMGN2P28	processed_pseudogene	0	1	0	1	0	0
ENSG00000236206	-5	1	3.93992	0.0652083	9	0.0204739	0.226988	1	3.71427	0.183735	7	0.0640618	AL356441.1	lincRNA	0	0	1	0	0	0
ENSG00000236404	1.0057	0.00729948	0.957643	0.000989199	-0.0449133	1	0.206346	0.947574	0.749608	0.0363397	-0.258894	0.879136	VLDLR-AS1	antisense_RNA	1	0	0	0	0	0
ENSG00000236438	-0.460839	1	0.267652	0.705523	0.719802	0.219297	-0.436797	0.619263	0.702911	0.0938265	1.14985	0.00696608	FAM157A	transcribed_unprocessed_pseudogene	0	0	0	0	0	1
ENSG00000236493	0.384705	1	-0.73839	0.149517	-1.12258	0.0103969	-0.809685	0.218588	0.0695843	0.972623	-0.320035	0.879267	EIF2S2P3	processed_pseudogene	0	0	1	0	0	0
ENSG00000236514	2.1864	0.951143	3.21994	0.0199914	1.03533	0.561223	1.44209	0.585094	1.77746	0.743673	-0.41386	1	AL135791.1	antisense_RNA	0	1	0	0	0	0
ENSG00000236535	-1.69573	0.765507	-3.93916	0.012554	-2.24223	0.656106	-3.28943	0.30898	-0.649619	0.914874	1.04107	0.823837	RC3H1-IT1	sense_intronic	0	1	0	0	0	0
ENSG00000236739	0.715588	1	1.66992	0.00908023	0.953701	0.266078	0.627061	0.828861	1.04038	0.290772	0.320513	0.979851	CLIC4P1	processed_pseudogene	0	1	0	0	0	0
ENSG00000236824	-1.28965	0.619811	0.754408	0.472724	2.05053	0.00683272	0.583142	0.907876	0.169949	0.998328	1.46047	0.172091	BCYRN1	scRNA	0	0	1	0	0	0
ENSG00000237169	0.512637	1	-2.26181	0.282727	-2.76918	0.107692	2.32391	1	-4.58637	0.107615	-5.09892	0.0216182	RPL12P27	processed_pseudogene	0	0	0	0	0	1
ENSG00000237200	7	0.926011	9	0.0377168	1.19297	0.738519	2.98218	0.547116	9	0.914874	-1.79793	0.943468	ZBTB40-IT1	sense_intronic	0	1	0	0	0	0
ENSG00000237248	1.37075	0.557967	2.18005	0.000251491	0.816159	0.208762	0.346534	0.826057	1.83034	0.0260377	0.461024	0.905504	LINC00987	lincRNA	0	1	0	0	1	0
ENSG00000237646	7	1	NA	NA	-7	0.594314	-6	0.149472	9	0.0489804	1.81123	0.713585	HLCS-IT1	sense_intronic	0	0	0	0	1	0
ENSG00000237766	-5	1	2.27599	0.26566	9	0.0190438	0.883364	0.983375	1.39285	0.804101	7	0.24313	GGTA2P	processed_pseudogene	0	0	1	0	0	0
ENSG00000237854	0.211693	1	0.841639	0.148727	0.632003	0.412822	-0.279231	0.947574	1.11903	0.0383909	0.904227	0.173036	LINC00674	transcribed_unprocessed_pseudogene	0	0	0	0	1	0
ENSG00000237931	0.0505444	1	1.69101	0.0111534	1.64541	0.0225945	0.943731	0.383388	0.745939	0.785297	0.69546	0.879136	CLIC4P3	processed_pseudogene	0	1	1	0	0	0
ENSG00000238005	-0.0749015	1	-1.03571	0.0204472	-0.959635	0.0668221	-0.671875	0.60751	-0.365686	0.651233	-0.294467	0.857599	AL391832.2	lincRNA	0	1	0	0	0	0
ENSG00000238825	7	1	9	0.000208097	4.42757	0.00580242	0.391123	1	9	0.003024	4.02975	0.0431481	RNU1-13P	snRNA	0	1	1	0	1	1
ENSG00000238961	1.62392	1	2.86022	0.0435344	1.24018	0.509756	1.86829	0.429796	0.989276	0.972623	-0.634926	1	SNORA47	snoRNA	0	1	0	0	0	0
ENSG00000239039	7	1	9	2.33099e-07	5.07349	2.4593e-05	1.36156	0.417525	9	0.00871581	3.70363	0.0889678	SNORD13	snoRNA	0	1	1	0	1	0
ENSG00000239264	-0.239417	1	0.924443	0.0305637	1.16571	0.0104155	0.127115	0.994331	0.796602	0.192032	1.03251	0.065051	TXNDC5	protein_coding	0	0	1	0	0	0
ENSG00000239494	7	1	9	0.0155806	2.46465	0.273117	-0.705903	0.959791	9	0.00101652	3.16206	0.0641524	RN7SL333P	misc_RNA	0	1	0	0	1	0
ENSG00000239713	-0.366049	1	-1.19287	0.000335316	-0.824451	0.0754844	-0.789356	0.215804	-0.405445	0.438713	-0.0424384	1	APOBEC3G	protein_coding	0	1	0	0	0	0
ENSG00000240303	0.0759265	1	1.35431	0.0130593	1.27868	0.0363051	0.769807	0.482699	0.583229	0.717901	0.502453	0.879136	ACAD11	protein_coding	0	1	1	0	0	0
ENSG00000240322	2.45224	0.990771	4.04551	0.00366367	1.59525	0.255647	0.293405	0.988116	3.74948	0.0379775	1.29474	0.718869	RN7SL481P	misc_RNA	0	1	0	0	1	0
ENSG00000240445	-0.433836	1	1.15307	0.0253673	1.59295	0.00169386	1.05088	0.162433	0.101161	1	0.534213	0.754778	FOXO3B	processed_pseudogene	0	1	1	0	0	0
ENSG00000240764	1.63611	0.394017	-1.0123	0.791856	-2.6435	0.0162416	-1.74553	0.613009	0.731973	0.862782	-0.905891	0.657254	PCDHGC5	protein_coding	0	0	1	0	0	0
ENSG00000241556	0.367678	1	-0.681289	0.184722	-1.04979	0.01575	-0.491013	0.635154	-0.192021	0.988883	-0.565496	0.538212	AC018475.1	processed_pseudogene	0	0	1	0	0	0
ENSG00000241741	0.327382	0.587755	-0.839177	7.00108e-09	-1.16576	3.36108e-14	-0.280996	0.256704	-0.560109	0.00124452	-0.892009	5.5648e-08	RPL7AP30	processed_pseudogene	0	0	1	0	0	0
ENSG00000241859	-0.744913	1	-3.23635	0.0348374	-2.48746	0.312305	-3.44803	0.0832711	0.210078	1	0.953938	0.78923	ANOS2P	transcribed_unprocessed_pseudogene	0	1	0	0	0	0
ENSG00000241959	1.2274	1	-6	0.35991	-7	0.0432941	-6	0.897718	-0.896426	0.991296	-2.12721	0.626803	RN7SL76P	misc_RNA	0	0	1	0	0	0
ENSG00000241983	-2.26719	1	1.69252	0.285267	3.96551	0.0297949	0.965956	0.875873	0.722672	0.941987	2.99121	0.487839	RN7SL566P	misc_RNA	0	0	1	0	0	0
ENSG00000242085	-0.0252799	1	-1.4595	0.0297515	-1.432	0.0549246	-1.10002	0.427598	-0.360972	0.884131	-0.338606	0.969581	RPS20P33	processed_pseudogene	0	1	0	0	0	0
ENSG00000242094	-0.296071	1	-1.08773	0.0447203	-0.790046	0.320238	-0.648008	0.755056	-0.443427	0.658514	-0.15032	1	FOXP1-IT1	sense_intronic	0	1	0	0	0	0
ENSG00000242258	0.167804	1	-0.836484	0.0130891	-1.00261	0.00486009	-0.627315	0.282517	-0.210841	0.877602	-0.382358	0.687435	LINC00996	lincRNA	0	0	1	0	0	0
ENSG00000242550	-0.638583	1	-6	0.005553	-7	0.0655929	-6	0.897395	-2.57882	0.233993	-1.94535	0.719526	SERPINB10	protein_coding	0	1	0	0	0	0
ENSG00000242571	0.406433	1	-0.231018	0.956872	-0.636865	0.652069	-4.49871	3.55793e-81	4.26655	5.62891e-81	3.85427	1.67486e-60	RPL21P11	processed_pseudogene	0	0	0	1	1	1
ENSG00000242588	0.893939	1	2.25873	0.098082	1.36417	0.386699	-0.571957	0.964304	2.82874	0.0170996	1.92762	0.1418	AC108010.1	processed_transcript	0	0	0	0	1	0
ENSG00000242607	0.70683	1	-1.19062	0.329031	-1.89389	0.021952	-1.11621	0.608366	-0.0755827	1	-0.784938	0.716692	RPS3AP34	processed_pseudogene	0	0	1	0	0	0
ENSG00000242689	-0.853086	0.34457	-0.309983	0.743155	0.542558	0.423071	-0.524579	0.637695	0.211946	0.908079	1.05958	0.0300865	CNTF	protein_coding	0	0	0	0	0	1
ENSG00000242747	0.671208	1	2.29658	0.0398062	1.63302	0.183393	2.36138	0.145282	-0.0686281	1	-0.737567	1	AC090515.1	processed_pseudogene	0	1	0	0	0	0
ENSG00000242970	-1.30905	2.63148e-07	-0.577103	0.0227367	0.723859	0.0135174	0.274592	0.732313	-0.852714	0.000557604	0.442408	0.3914	AC068522.1	processed_pseudogene	1	0	0	0	0	0
ENSG00000243064	-1.40214	0.233186	-1.56377	0.0349535	-0.16403	1	-1.14447	0.548582	-0.424415	0.819125	0.971523	0.536782	ABCC13	transcribed_unprocessed_pseudogene	0	1	0	0	0	0
ENSG00000243403	-1.86358	0.30375	0.663023	0.736026	2.52539	0.00685207	-1.14284	0.0761668	1.80392	0.00114466	3.66287	1.69641e-10	AC090543.2	processed_pseudogene	0	0	1	0	1	1
ENSG00000243560	-1.41006	0.93692	-1.66412	0.297887	-0.252256	1	8	0.431768	-6	0.000909284	-7	0.2021	RN7SL364P	misc_RNA	0	0	0	0	1	0
ENSG00000243819	-0.582812	1	0.767045	0.0622285	1.35197	0.00228408	0.450708	0.709471	0.313588	0.784926	0.893673	0.171488	RN7SL832P	lincRNA	0	0	1	0	0	0
ENSG00000244227	0.26153	1	-6	0.0257134	-7	0.0153839	NA	NA	-6	0.0376414	-7	0.016677	LRRC77P	transcribed_unitary_pseudogene	0	1	1	0	1	1
ENSG00000244245	-0.470787	1	-0.297986	0.840738	0.172031	0.933195	0.870178	0.347723	-1.17113	0.0422873	-0.705955	0.545917	AC133134.1	processed_pseudogene	0	0	0	0	1	0
ENSG00000244257	0.907207	1	4.06738	1.19138e-06	3.15982	0.000155238	1.12343	0.458793	2.93932	0.0186053	2.03068	0.168702	PKD1P1	unprocessed_pseudogene	0	1	1	0	1	0
ENSG00000244357	-1.22031	1	1.09252	0.390768	2.31206	0.048178	2.16806	0.179327	-1.07626	0.771867	0.137617	1	RN7SL145P	misc_RNA	0	0	1	0	0	0
ENSG00000244682	-0.730411	0.296544	-4.70973	2.63386e-25	-3.97752	7.98964e-13	-3.33762	2.68379e-06	-1.37252	0.000123412	-0.646205	0.455098	FCGR2C	polymorphic_pseudogene	0	1	1	1	1	0
ENSG00000244694	-1.22861	1	-2.27759	0.175102	-1.04459	0.905245	8	0.742159	-6	0.00232601	-7	0.2021	PTCHD4	protein_coding	0	0	0	0	1	0
ENSG00000245322	0.140523	1	1.27569	1.29159e-12	1.13759	4.03092e-08	0.69169	0.00065792	0.581623	0.0302232	0.439056	0.306495	AC097460.1	antisense_RNA	0	1	1	0	0	0
ENSG00000245904	-0.291814	1	4.15332	9.99448e-22	4.44233	2.47101e-21	0.812084	0.144036	3.33906	6.34626e-11	3.62304	1.39843e-11	AC025164.2	antisense_RNA	0	1	1	0	1	1
ENSG00000246100	1.26806	9.78646e-06	1.37138	1.28581e-08	0.103565	0.948144	0.0953654	1	1.27411	3.26093e-07	0.00115935	1	LINC00900	lincRNA	1	1	0	0	1	0
ENSG00000246130	-4.7492	0.121088	0.292186	0.956712	5.0269	0.0133442	0.209258	1	0.0810011	1	4.81088	0.0418169	AC107959.2	antisense_RNA	0	0	1	0	0	1
ENSG00000246250	0.255858	1	1.42786	0.0224313	1.1721	0.105694	0.609352	0.702908	0.816353	0.580177	0.556057	0.879136	AC087521.2	antisense_RNA	0	1	0	0	0	0
ENSG00000246316	-1.09743	1	1.50222	0.105533	2.5977	0.0104404	1.55579	0.303128	-0.0552852	1	1.03478	0.879136	AC010230.1	antisense_RNA	0	0	1	0	0	0
ENSG00000246430	0.109607	1	-2.12888	0.00116112	-2.23507	0.000858641	-1.78135	0.0790274	-0.348831	0.910694	-0.460891	0.879136	LINC00968	lincRNA	0	1	1	0	0	0
ENSG00000246477	2.47339	0.776849	3.14695	0.0495607	0.668891	0.861732	0.112612	1	3.0304	0.12062	0.548887	1	AF131216.1	antisense_RNA	0	1	0	0	0	0
ENSG00000247095	0.262384	1	-2.2695	0.000470538	-2.52811	5.06778e-05	-0.950788	0.751694	-1.31978	0.0868299	-1.5841	0.0157657	MIR210HG	lincRNA	0	1	1	0	0	1
ENSG00000247473	0.80106	0.981946	1.83159	0.000372332	1.03063	0.090201	0.319575	0.946539	1.51087	0.0165307	0.704436	0.538212	CARS-AS1	antisense_RNA	0	1	0	0	1	0
ENSG00000248079	-5	1	2.18818	0.25491	9	0.0133442	1.43542	0.778222	0.749891	0.985283	7	0.488143	DPH6-AS1	lincRNA	0	0	1	0	0	0
ENSG00000248121	-1.63743	0.965261	1.30542	0.172699	2.94092	0.0039381	0.635072	0.897236	0.668038	0.807721	2.2989	0.128129	SMURF2P1	transcribed_unprocessed_pseudogene	0	0	1	0	0	0
ENSG00000248302	-2.79413	0.111289	0.832026	0.226613	3.62272	6.30481e-05	5.07741	5.86334e-06	-4.24531	0.0034306	-1.45995	0.991907	BNIP3P41	transcribed_processed_pseudogene	0	0	1	1	1	0
ENSG00000248483	-0.181777	1	-1.86827	0.0481458	-1.68746	0.131153	-2.40641	0.0120615	0.536043	0.726411	0.711771	0.656937	POU5F2	protein_coding	0	1	0	1	0	0
ENSG00000248538	0.461784	1	-2.07147	0.15952	-2.53026	0.040632	-1.61944	0.720365	-0.453656	0.950209	-0.917388	0.733995	AC022784.1	lincRNA	0	0	1	0	0	0
ENSG00000248664	-0.0345787	1	0.990278	0.029367	1.02752	0.0429916	0.777167	0.28753	0.211447	0.972623	0.243484	1	AC010273.1	antisense_RNA	0	0	1	0	0	0
ENSG00000248671	0.716895	1	0.860313	0.534802	0.145878	1	3.34678	0.0531765	-2.48932	0.301606	-3.20948	0.0362238	ALG1L9P	processed_transcript	0	0	0	0	0	1
ENSG00000248692	-2.40562	1	2.40466	0.175326	4.81413	0.0310946	3.31659	0.225316	-0.915891	1	1.49037	1	ADGRL3-AS1	antisense_RNA	0	0	1	0	0	0
ENSG00000249138	-0.127534	1	-3.435	0.0153533	-3.30406	0.035194	-1.62349	0.958752	-1.81251	0.211723	-1.68706	0.356562	SLED1	transcribed_processed_pseudogene	0	1	1	0	0	0
ENSG00000249456	0.477725	1	2.69439	0.000849863	2.21948	0.00850986	0.738829	0.76401	1.95457	0.112676	1.47386	0.343946	AL731577.2	sense_overlapping	0	1	1	0	0	0
ENSG00000250033	1.02219	1	2.67825	0.0437134	1.6663	0.284841	0.877593	0.886047	1.8019	0.538135	0.783824	0.961053	SLC7A11-AS1	processed_transcript	0	1	0	0	0	0
ENSG00000250125	0.944288	1	-3.12967	0.311702	-4.07368	0.0372168	-3.90402	0.190106	0.768614	0.862782	-0.180223	1	LINC02232	lincRNA	0	0	1	0	0	0
ENSG00000250138	0.734256	1	-4.86229	0.0354723	-5.59399	0.00210571	-4.55124	0.264686	-0.310953	1	-1.04878	0.765344	AC139495.3	unprocessed_pseudogene	0	1	1	0	0	0
ENSG00000250251	0.628471	0.114143	1.10949	6.81783e-09	0.482585	0.066238	0.422108	0.133614	0.685235	0.00751088	0.0533639	1	PKD1P6	transcribed_unprocessed_pseudogene	0	1	0	0	0	0
ENSG00000250337	0.106063	1	-3.61835	8.96615e-15	-3.7244	1.48239e-15	-1.07069	0.75993	-2.54876	2.9328e-10	-2.6594	2.40348e-11	PURPL	lincRNA	0	1	1	0	1	1
ENSG00000250508	-0.702701	1	-2.58894	0.0115813	-1.88942	0.207232	-1.92852	0.420871	-0.661251	0.777115	0.033884	1	AP000808.1	lincRNA	0	1	0	0	0	0
ENSG00000250510	-0.0324056	1	-1.63623	0.00433952	-1.6014	0.0113369	-0.622454	0.842273	-1.01408	0.185329	-0.985146	0.281062	GPR162	protein_coding	0	1	1	0	0	0
ENSG00000250535	-2.54231	0.0227187	-3.36089	0.000581959	-0.809254	0.929009	-0.977706	0.964304	-2.38274	0.0212454	0.16156	1	STK19B	unprocessed_pseudogene	1	1	0	0	1	0
ENSG00000250938	3.38182	0.32234	3.91931	0.0108397	0.544654	0.861732	0.440277	0.988116	3.47868	0.102667	0.0960744	1	AC108866.1	antisense_RNA	0	1	0	0	0	0
ENSG00000251002	-0.447261	1	-1.81598	0.000648927	-1.36639	0.0550458	-0.318378	1	-1.49916	0.00467304	-1.05474	0.182803	AC244502.1	processed_transcript	0	1	0	0	1	0
ENSG00000251161	-1.30476	0.592328	-2.77654	0.00322211	-1.47212	0.507668	-1.1272	0.928302	-1.64991	0.103364	-0.350809	1	AC020661.1	lincRNA	0	1	0	0	0	0
ENSG00000251186	-5	1	2.84331	0.135491	9	0.0169838	0.896624	0.96328	1.94532	0.664648	7	0.244629	AC105345.2	antisense_RNA	0	0	1	0	0	0
ENSG00000251259	0.560819	1	-0.280594	1	-0.847196	0.671961	-2.27997	0.00427723	1.99756	0.001761	1.42621	0.0553397	AC004069.1	lincRNA	0	0	0	1	1	0
ENSG00000251323	0.702195	1	1.38002	0.0210257	0.683772	0.385632	0.528108	0.738078	0.8494	0.52037	0.148244	1	AP003086.1	lincRNA	0	1	0	0	0	0
ENSG00000251411	-0.869414	0.377618	-1.14783	0.0184382	-0.280182	0.943767	-0.511864	0.855294	-0.638091	0.344694	0.224416	1	AC093827.3	processed_pseudogene	0	1	0	0	0	0
ENSG00000251495	-1.13116	5.57937e-06	-3.32623	1.04076e-49	-2.19477	8.59517e-13	-1.03918	0.0707338	-2.2898	2.45664e-28	-1.16197	0.000193018	PPIAP11	processed_pseudogene	1	1	1	0	1	1
ENSG00000251667	-0.206978	1	0.999716	0.0587186	1.20748	0.037754	0.452577	0.71928	0.544668	0.752496	0.747564	0.6381	BRCC3P1	processed_pseudogene	0	0	1	0	0	0
ENSG00000252128	2.46817	1	5.09729	1.99642e-06	2.64213	0.00360781	1.99643	0.0999288	3.10161	0.251907	0.637852	0.991907	SNORD27	snoRNA	0	1	1	0	0	0
ENSG00000252481	1.5636	0.663309	1.92206	0.043308	0.358428	0.875524	0.484176	0.941489	1.43644	0.385954	-0.133546	1	SCARNA13	scaRNA	0	1	0	0	0	0
ENSG00000252835	7	1	9	0.00280588	2.66323	0.153199	1.50982	0.723382	9	0.312977	1.14801	0.991907	SCARNA21	scaRNA	0	1	0	0	0	0
ENSG00000253199	-0.693282	1	-3.10374	0.000173669	-2.41317	0.0332323	-0.751546	1	-2.35457	0.00289742	-1.66881	0.192674	LINC02153	lincRNA	0	1	1	0	1	0
ENSG00000253366	0.0981602	1	0.99465	0.693368	0.893625	0.795008	-1.36496	0.351015	2.35982	0.0129334	2.25366	0.0252605	AC139272.1	unprocessed_pseudogene	0	0	0	0	1	1
ENSG00000253506	0.368583	1	-1.46744	0.0213745	-1.83655	0.00174022	-1.02659	0.385197	-0.442323	0.892856	-0.816435	0.490996	NACA2	protein_coding	0	1	1	0	0	0
ENSG00000253620	-2.0626	0.371204	-1.79332	0.130397	0.280107	1	-2.13649	0.142915	0.344126	0.943473	2.41023	0.0455626	AC144568.1	processed_pseudogene	0	0	0	0	0	1
ENSG00000253722	1.79254	0.642649	2.28492	0.027881	0.493613	0.829069	0.317243	0.993131	1.96523	0.17815	0.16834	1	AC010834.1	antisense_RNA	0	1	0	0	0	0
ENSG00000253816	-1.05456	1	1.30856	0.164709	2.35809	0.0111406	1.25887	0.462166	0.0487756	1	1.09186	0.741103	AC138866.1	unprocessed_pseudogene	0	0	1	0	0	0
ENSG00000254006	-0.0677037	1	-1.85514	0.00596422	-1.7852	0.0188981	-1.20951	0.474359	-0.64751	0.594278	-0.583504	0.794913	AC104232.1	lincRNA	0	1	1	0	0	0
ENSG00000254017	-1.76467	0.765507	-3.45223	0.0291364	-1.69088	0.799495	-1.83973	0.910306	-1.61377	0.45717	0.142956	1	IGHEP2	IG_C_pseudogene	0	1	0	0	0	0
ENSG00000254230	-0.419136	1	0.820559	0.166859	1.23882	0.0497673	0.910296	0.254124	-0.0927486	0.991296	0.321751	1	AC037459.4	antisense_RNA	0	0	1	0	0	0
ENSG00000254433	0.27609	1	1.84773	0.00812993	1.57145	0.0433689	0.393286	0.923804	1.45128	0.162265	1.17087	0.410162	AP001001.1	antisense_RNA	0	1	1	0	0	0
ENSG00000254503	1.05932	1	2.53265	0.0170043	1.47141	0.229729	0.600931	0.910306	1.92978	0.281274	0.862954	0.879136	AC010319.1	processed_pseudogene	0	1	0	0	0	0
ENSG00000254510	1.1051	1	-2.34754	0.286664	-3.45051	0.0117625	-1.69436	0.892947	-0.654036	0.927902	-1.76302	0.304625	AP001107.5	processed_transcript	0	0	1	0	0	0
ENSG00000254634	1.01957	0.754511	1.43612	0.0362376	0.414364	0.830454	0.592252	0.836067	0.842807	0.528502	-0.184252	1	SMG1P6	unprocessed_pseudogene	0	1	0	0	0	0
ENSG00000254846	0.471696	1	1.24127	0.0488183	0.769469	0.345655	0.271276	0.964304	0.969048	0.339088	0.491477	0.879136	AL355075.1	antisense_RNA	0	1	0	0	0	0
ENSG00000254912	3.25928	0.418776	4.46146	0.000191216	1.21518	0.238787	1.34675	0.453645	3.11522	0.20494	-0.138985	1	AC135983.3	unprocessed_pseudogene	0	1	0	0	0	0
ENSG00000255384	0.121919	1	5.36348	0.00234241	5.22498	0.00535844	0.865938	0.925917	4.4951	0.103973	4.35102	0.158913	AP001267.2	lincRNA	0	1	1	0	0	0
ENSG00000255398	0.567723	1	-3.93977	0.139144	-4.50511	0.035522	-1.01389	1	-2.92541	0.404024	-3.49561	0.146509	HCAR3	protein_coding	0	0	1	0	0	0
ENSG00000255624	0.849776	0.357091	1.06249	0.00779592	0.215213	0.85854	0.430553	0.641297	0.62979	0.434957	-0.222754	0.943468	AC073585.1	transcribed_processed_pseudogene	0	1	0	0	0	0
ENSG00000255833	-0.117395	1	-1.59629	1.13652e-09	-1.47752	7.89957e-07	-1.11144	0.00354871	-0.487548	0.14939	-0.373724	0.533525	TIFAB	protein_coding	0	1	1	1	0	0
ENSG00000255867	-2.08478	0.37609	-2.67816	0.0361567	-0.591621	1	-1.57408	0.81575	-1.10708	0.585483	0.97319	0.918929	DENND5B-AS1	antisense_RNA	0	1	0	0	0	0
ENSG00000256448	0.255089	1	-1.41115	0.0597372	-1.66712	0.0180531	-0.847053	0.759231	-0.565769	0.728617	-0.826807	0.465042	AP000763.3	antisense_RNA	0	0	1	0	0	0
ENSG00000256482	1.74038	0.266342	2.17401	0.00657743	0.43658	0.846475	0.577942	0.831117	1.59565	0.232455	-0.147497	1	AC023796.2	antisense_RNA	0	1	0	0	0	0
ENSG00000256690	-0.837472	0.764503	0.788095	0.0886029	1.62578	0.000657151	0.422446	0.830257	0.36371	0.727288	1.19672	0.0432959	AP001160.1	antisense_RNA	0	0	1	0	0	1
ENSG00000256804	7	1	9	0.0131961	2.49225	0.250034	0.98557	0.947574	9	0.251325	1.49716	0.879136	AC138466.2	processed_pseudogene	0	1	0	0	0	0
ENSG00000256968	-0.361319	1	0.713543	0.129785	1.07615	0.0271302	0.426576	0.750782	0.284616	0.87096	0.642392	0.527326	SNRPEP2	processed_pseudogene	0	0	1	0	0	0
ENSG00000257017	-0.9605	0.882867	-4.26537	1.40762e-05	-3.30729	0.0201002	-2.27636	0.609211	-1.99444	0.0343321	-1.04158	0.753065	HP	protein_coding	0	1	1	0	1	0
ENSG00000257243	-0.347706	1	-1.65424	0.0357884	-1.30545	0.213404	-0.60945	0.941489	-1.0468	0.36224	-0.703159	0.808757	AC020612.1	processed_pseudogene	0	1	0	0	0	0
ENSG00000257594	7	1	9	0.0368489	4.25755	0.140144	1.71608	0.772463	9	0.713994	2.53472	0.943468	GALNT4	protein_coding	0	1	0	0	0	0
ENSG00000257764	-0.466462	0.439617	-5.22823	3.27508e-74	-4.76061	7.48781e-46	-2.16179	0.00575549	-3.06895	1.07039e-41	-2.60643	2.29331e-22	AC020656.1	antisense_RNA	0	1	1	1	1	1
ENSG00000257790	0.422624	0.84288	-0.846375	0.0160285	-1.27012	6.19678e-05	-1.04579	0.0046714	0.197174	0.797622	-0.231556	0.893357	EIF4A1P4	processed_pseudogene	0	0	1	1	0	0
ENSG00000258673	2.15995	0.834282	2.81088	0.0357387	0.654852	0.753869	1.63428	0.534099	1.17468	0.874333	-0.987108	0.92531	LINC01397	antisense_RNA	0	1	0	0	0	0
ENSG00000258810	-1.05151	1	-2.64062	0.0442957	-1.58804	0.620502	-0.678148	1	-1.96616	0.111567	-0.918947	0.876943	AL133371.2	antisense_RNA	0	1	0	0	0	0
ENSG00000258904	0.456792	1	-1.42209	0.0521206	-1.87815	0.00351035	-0.872026	0.734409	-0.551502	0.728544	-1.013	0.232317	AL157871.5	sense_intronic	0	0	1	0	0	0
ENSG00000259081	0.169865	1	-1.86885	0.0565943	-2.03474	0.0403611	-0.773079	0.947788	-1.09681	0.426282	-1.26773	0.36155	AF111169.4	antisense_RNA	0	0	1	0	0	0
ENSG00000259185	1.01571	1	2.78785	0.00125792	1.76491	0.0653262	1.39444	0.348924	1.38929	0.531243	0.364657	1	AC090971.1	antisense_RNA	0	1	0	0	0	0
ENSG00000259205	0.692637	1	1.75585	0.0297501	1.06881	0.269991	0.347981	0.958619	1.40709	0.272293	0.713834	0.824825	PRKXP1	processed_pseudogene	0	1	0	0	0	0
ENSG00000259517	0.015554	1	-1.009	0.0253232	-1.02149	0.0455126	-0.632457	0.6191	-0.378891	0.683478	-0.396443	0.771967	LINC02169	lincRNA	0	1	1	0	0	0
ENSG00000259674	0.169559	1	-6	0.00409818	-7	0.0022886	-6	0.925829	-2.63124	0.14646	-2.80605	0.0939951	AC092868.1	processed_pseudogene	0	1	1	0	0	0
ENSG00000260051	-5	1	2.78044	0.14234	9	0.0188736	1.86921	0.619536	0.904643	1	7	0.72984	AL031600.1	antisense_RNA	0	0	1	0	0	0
ENSG00000260075	-3.59972	8.83442e-07	-2.20719	0.00084933	1.39208	0.561505	-1.88949	0.0674054	-0.31932	0.888205	3.27382	6.53085e-05	NSFP1	unprocessed_pseudogene	1	1	0	0	0	1
ENSG00000260121	0.444425	1	1.63595	3.13832e-05	1.19305	0.0078788	0.431469	0.734409	1.20191	0.0166846	0.754536	0.314536	AC138028.4	antisense_RNA	0	1	1	0	1	0
ENSG00000260128	1.19136	0.264657	1.28852	0.0371111	0.091955	1	-0.0858371	1	1.37216	0.0406541	0.17085	1	ULK4P2	transcribed_unprocessed_pseudogene	0	1	0	0	1	0
ENSG00000260133	1.47721	0.924838	-6	0.178589	-7	0.00222641	-6	0.491963	-0.119146	1	-1.59758	0.507915	CA5AP1	unprocessed_pseudogene	0	0	1	0	0	0
ENSG00000260193	0.122247	1	-1.74986	0.0565943	-1.86898	0.0480487	-1.19441	0.650098	-0.55494	0.828404	-0.680021	0.808757	AL138781.1	lincRNA	0	0	1	0	0	0
ENSG00000260252	7	0.475447	9	1	-3.86234	0.337368	-4.46407	0.287568	9	0.0496985	0.591395	1	AC009087.1	antisense_RNA	0	0	0	0	1	0
ENSG00000260256	-0.655475	0.916001	-1.22781	0.0333331	-0.571936	0.699481	-0.499689	0.925829	-0.731094	0.370689	-0.0805949	1	AP001063.1	lincRNA	0	1	0	0	0	0
ENSG00000260278	0.245029	1	2.64672	1.22092e-09	2.40213	1.06354e-07	0.349895	0.937977	2.29535	4.79322e-07	2.04509	1.12565e-05	AC098818.2	antisense_RNA	0	1	1	0	1	1
ENSG00000260352	0.144232	1	2.8019	0.0306763	2.64474	0.0647199	0.655037	0.959117	2.1442	0.310554	1.98179	0.472383	AC092287.1	antisense_RNA	0	1	0	0	0	0
ENSG00000260448	0.835115	0.788254	1.3619	0.00711067	0.530584	0.50659	0.35992	0.897395	0.999459	0.179338	0.162841	1	LCMT1-AS1	lincRNA	0	1	0	0	0	0
ENSG00000260466	1.1857	0.575277	1.99719	0.000794904	0.810104	0.339167	0.753966	0.61926	1.2414	0.191689	0.0496947	1	AC126696.2	antisense_RNA	0	1	0	0	0	0
ENSG00000260498	0.303175	1	1.56998	3.02422e-06	1.2679	0.000733316	0.21199	0.957746	1.35594	0.00027978	1.04894	0.0146381	AC126696.3	lincRNA	0	1	1	0	1	1
ENSG00000260517	-0.160198	1	-1.34405	0.00826415	-1.18233	0.0539057	-1.13154	0.176032	-0.213562	0.914874	-0.0573459	1	AC009093.2	lincRNA	0	1	0	0	0	0
ENSG00000260693	-0.200364	1	1.21254	0.0592114	1.41738	0.038639	0.290606	1	0.920889	0.262575	1.12065	0.186432	AC026150.1	lincRNA	0	0	1	0	0	0
ENSG00000260714	-2.05174	0.587755	1.26878	0.141656	3.32045	0.000341554	-0.0486251	1	1.31571	0.138485	3.36278	9.66671e-05	AC133552.1	processed_pseudogene	0	0	1	0	0	1
ENSG00000260727	0.316486	1	1.01737	0.015769	0.70365	0.185618	-0.120137	1	1.13599	0.00878653	0.816958	0.137031	SLC7A5P1	unprocessed_pseudogene	0	1	0	0	1	0
ENSG00000260806	0.0815183	1	1.00708	0.00925958	0.925559	0.0389275	0.427856	0.709346	0.577151	0.408791	0.490326	0.652455	AL163051.1	antisense_RNA	0	1	0	0	0	0
ENSG00000260997	0.725012	0.0471931	-0.384607	0.304762	-1.10914	1.86919e-05	-0.335987	0.717636	-0.0505502	1	-0.779962	0.007001	AC004847.1	sense_overlapping	0	0	1	0	0	0
ENSG00000261064	-0.188502	1	0.923037	0.0776805	1.11482	0.0457738	0.404309	0.919889	0.517015	0.579066	0.703406	0.442603	LINC02256	lincRNA	0	0	1	0	0	0
ENSG00000261247	-0.366153	1	1.18869	0.0455999	1.55863	0.011736	1.47426	0.0655797	-0.286486	0.972623	0.0778997	1	GOLGA8T	protein_coding	0	1	1	0	0	0
ENSG00000261269	-2.9856	0.500392	-6	0.0156429	-7	0.861732	-6	1	-3.75712	0.111979	-0.775533	1	AC093278.2	sense_overlapping	0	1	0	0	0	0
ENSG00000261270	1.34662	0.899906	2.08517	0.0233796	0.73866	0.629832	1.02027	0.612983	1.06259	0.714749	-0.288457	1	AC012181.3	sense_intronic	0	1	0	0	0	0
ENSG00000261375	1.90576	1	4.32404	0.000359297	2.42127	0.0312297	3.69792	0.0138445	0.624846	1	-1.28209	0.985057	AC135983.4	unprocessed_pseudogene	0	1	1	1	0	0
ENSG00000261474	0.356082	1	-0.78824	0.0279302	-1.14419	0.000816434	-0.387854	0.781566	-0.4022	0.529273	-0.76322	0.0633314	AC026471.4	lincRNA	0	0	1	0	0	0
ENSG00000261512	-1.21758	0.0179379	-1.6302	5.98613e-05	-0.408243	0.760644	-1.08056	0.105109	-0.551119	0.474722	0.664739	0.408218	AC092368.3	lincRNA	1	1	0	0	0	0
ENSG00000261584	0.864021	0.0139368	-0.623792	0.243089	-1.48255	1.60622e-06	-0.568789	0.779138	-0.0553458	0.943637	-0.920116	0.000639256	AL513548.1	lincRNA	0	0	1	0	0	0
ENSG00000261613	-0.131272	1	-1.49673	0.000536623	-1.38026	0.00317492	-1.63907	0.00092723	0.138374	0.982045	0.252338	1	AC093525.6	antisense_RNA	0	1	1	1	0	0
ENSG00000261620	-0.00952243	1	0.777924	0.186419	0.784907	0.247973	1.79009	0.000188018	-1.01267	0.0697956	-1.0107	0.097065	HMGN2P41	processed_pseudogene	0	0	0	1	0	0
ENSG00000261655	-0.128185	1	-2.08117	0.000141848	-1.95217	0.00147767	-1.52299	0.110629	-0.560701	0.577578	-0.436972	0.850374	AC100803.2	sense_overlapping	0	1	1	0	0	0
ENSG00000261888	-0.0807179	1	-0.888809	0.412124	-0.804145	0.550008	1.51662	0.754658	-2.40801	0.034299	-2.32865	0.0581005	AC144831.1	lincRNA	0	0	0	0	1	0
ENSG00000262074	2.2737	0.000138249	1.11104	0.226561	-1.15603	0.0939672	0.242503	0.988116	0.867094	0.658322	-1.40611	0.0223025	SNORD3B-2	snoRNA	1	0	0	0	0	1
ENSG00000262202	2.97934	0.137393	1.09971	0.960668	-1.88706	0.134375	1.01148	1	0.0904177	1	-2.90275	0.0437224	AC007952.4	lincRNA	0	0	0	0	0	1
ENSG00000262380	-1.24182	1	-6	0.00534873	-7	0.213233	-6	0.826057	-2.21326	0.281217	-0.975214	0.991907	AC026401.2	sense_intronic	0	1	0	0	0	0
ENSG00000262539	3.95983	0.231165	-6	0.947753	-7	0.0180154	-6	0.886477	1.70433	0.957735	-2.24797	0.433208	AC005829.2	processed_pseudogene	0	0	1	0	0	0
ENSG00000262952	7	1	9	0.0180845	2.84335	0.214169	1.23977	0.895637	9	0.395603	1.5969	0.937206	AC139099.3	lincRNA	0	1	0	0	0	0
ENSG00000263563	0.144489	1	2.4113	4.25346e-06	2.27102	3.77356e-05	0.689895	0.441577	1.72093	0.023852	1.57453	0.0540501	UBBP4	transcribed_unprocessed_pseudogene	0	1	1	0	1	0
ENSG00000263724	-0.229999	1	-5.73397	2.19344e-05	-5.49968	0.000223555	-2.16291	0.983682	-3.57002	0.00152456	-3.34108	0.00799121	DLGAP1-AS3	antisense_RNA	0	1	1	0	1	1
ENSG00000263740	2.5167	1.58274e-20	3.69047	1.32137e-77	1.17645	1.43433e-10	1.88255	4.28336e-29	1.80443	2.32942e-09	-0.714107	0.0371618	RN7SL4P	misc_RNA	1	1	1	1	1	0
ENSG00000263826	0.0125181	1	1.19475	0.00248248	1.18394	0.00819465	0.743365	0.254779	0.44962	0.685647	0.433962	0.812535	AC112907.3	antisense_RNA	0	1	1	0	0	0
ENSG00000263934	0.263241	1	3.644	1.61619e-42	3.38313	2.33333e-33	1.68432	1.31006e-12	1.95802	2.13683e-06	1.69158	9.05084e-05	SNORD3A	snoRNA	0	1	1	1	1	1
ENSG00000263938	1.03827	1	-0.366571	1	-1.40325	0.508784	4.15568	0.492644	-4.52408	0.189947	-5.56749	0.00462843	AC100832.2	sense_intronic	0	0	0	0	0	1
ENSG00000263961	0.0396293	1	-4.45103	4.93099e-09	-4.48942	4.58334e-09	-2.29964	0.446058	-2.15145	0.00051374	-2.1951	0.00040576	C1orf186	protein_coding	0	1	1	0	1	1
ENSG00000264207	7	1	9	0.00872992	2.95683	0.13591	4.7873	0.126228	9	1	-1.838	1	AC239868.3	antisense_RNA	0	1	0	0	0	0
ENSG00000264229	0.154782	1	5.98709	4.60126e-23	5.82096	8.87257e-21	0.656735	0.476427	5.32622	4.37811e-15	5.15733	7.03563e-14	RNU4ATAC	snRNA	0	1	1	0	1	1
ENSG00000264281	3.13345	1.8745e-67	3.42337	3.50574e-109	0.289311	0.46914	0.444368	0.0578557	2.97678	1.28895e-80	-0.162078	0.852511	AC016596.1	processed_pseudogene	1	1	0	0	1	0
ENSG00000264739	NA	NA	9	0.0149072	9	0.0267714	1.24406	0.840442	9	0.408954	7	0.521189	AC093484.2	antisense_RNA	0	1	1	0	0	0
ENSG00000264743	-0.290625	1	-2.33868	0.0465961	-2.04454	0.169148	-1.9158	0.427693	-0.424831	0.963773	-0.137016	1	DPRXP4	processed_pseudogene	0	1	0	0	0	0
ENSG00000265190	-0.800055	0.222364	-1.70501	1.56959e-06	-0.906552	0.11266	-1.81645	1.9184e-06	0.10953	1	0.903639	0.0432959	ANXA8	protein_coding	0	1	0	1	0	0
ENSG00000265451	-0.0726536	1	4.4413	2.32127e-06	4.51333	4.81454e-06	-0.0196011	1	4.46004	1.60743e-06	4.52572	1.9438e-06	AC012447.1	antisense_RNA	0	1	1	0	1	1
ENSG00000265531	0.475461	0.84288	-0.580126	0.286462	-1.0543	0.00733958	0.180226	0.988116	-0.762323	0.147476	-1.24108	0.000832897	FCGR1CP	unprocessed_pseudogene	0	0	1	0	0	1
ENSG00000265692	-0.364187	1	1.11844	0.0502565	1.48523	0.0149921	0.532858	0.771005	0.583493	0.670857	0.944997	0.397357	LINC01970	lincRNA	0	0	1	0	0	0
ENSG00000265972	0.440766	0.0137534	-0.605679	6.43056e-10	-1.04563	3.68328e-22	-0.058227	0.921684	-0.549303	6.2889e-08	-0.994472	5.50906e-20	TXNIP	protein_coding	0	0	1	0	0	0
ENSG00000266127	-1.57866	1	-6	0.0338041	-7	0.508952	-6	1	-4.71355	0.121269	-3.15041	0.841389	ZNF415P1	processed_pseudogene	0	1	0	0	0	0
ENSG00000266402	-0.165152	1	0.869613	0.0108625	1.03745	0.00558165	0.719039	0.106004	0.149426	1	0.311886	0.943254	SNHG25	lincRNA	0	0	1	0	0	0
ENSG00000266420	-1.16	1	-5.48061	0.0020768	-4.32702	0.151969	-4.12089	0.470678	-1.36576	0.511177	-0.216806	1	RN7SL118P	misc_RNA	0	1	0	0	0	0
ENSG00000266497	-0.0377387	1	-6	0.00789377	-7	0.0125417	-6	0.206236	-0.583195	0.914874	-0.550835	0.994012	AC138645.1	unprocessed_pseudogene	0	1	1	0	0	0
ENSG00000267011	-0.809987	1	-0.988622	0.320923	-0.177134	0.948944	-1.89534	0.0292895	0.907108	0.372447	1.71347	0.0449535	AC011498.1	lincRNA	0	0	0	1	0	1
ENSG00000267114	-0.164064	1	-3.95942	0.00453359	-3.79043	0.0149526	-2.03032	0.842273	-1.92838	0.255803	-1.76563	0.454668	AC011481.1	lincRNA	0	1	1	0	0	0
ENSG00000267121	0.503967	0.688139	-0.839661	0.021378	-1.3417	3.18844e-05	-0.413966	0.758469	-0.427811	0.506917	-0.934857	0.00807567	AC008105.3	antisense_RNA	0	0	1	0	0	0
ENSG00000267125	0.818286	1	2.51529	0.0186494	1.69951	0.157737	-0.189308	1	2.70251	0.0120316	1.88195	0.129554	AC012615.3	antisense_RNA	0	1	0	0	1	0
ENSG00000267383	0.0872283	1	1.0968	0.0228808	1.00901	0.0769635	0.901047	0.224572	0.194484	0.972623	0.101872	1	AC011447.3	antisense_RNA	0	1	0	0	0	0
ENSG00000267469	-0.877323	0.388251	0.260083	0.720347	1.14113	0.0153077	0.774154	0.194422	-0.51608	0.447908	0.359936	0.943468	AC005944.1	antisense_RNA	0	0	1	0	0	0
ENSG00000268201	0.97414	1	-6	0.261349	-7	0.0430664	-6	0.115106	1.04678	0.799472	0.0701854	1	AC020915.3	sense_intronic	0	0	1	0	0	0
ENSG00000268350	-2.12861	0.000275065	-2.08337	0.000124548	0.0411685	1	-0.21066	1	-1.87457	0.000759923	0.244663	1	FAM156A	protein_coding	1	1	0	0	1	0
ENSG00000268403	0.419012	1	1.59509	5.12017e-06	1.17694	0.00292845	0.361241	0.761059	1.23147	0.00381841	0.808389	0.160537	AC132192.2	antisense_RNA	0	1	1	0	1	0
ENSG00000268521	0.921524	1	1.55666	0.0314132	0.63868	0.538897	0.293281	0.96328	1.26212	0.263131	0.338259	0.99876	VN1R83P	unprocessed_pseudogene	0	1	0	0	0	0
ENSG00000268618	-2.43091	1	1.64787	0.347563	4.08131	0.0295391	0.809725	0.947574	0.83586	0.913014	3.26633	0.356483	AC092316.1	antisense_RNA	0	0	1	0	0	0
ENSG00000268650	0.749321	1	2.45089	0.0107935	1.70314	0.119535	1.16751	0.634063	1.2822	0.571167	0.529036	0.989885	AC005759.1	antisense_RNA	0	1	0	0	0	0
ENSG00000268738	-0.182863	1	-4.49602	0.00607386	-4.31134	0.0190644	-2.70959	0.81647	-1.78587	0.296476	-1.6079	0.512563	HSFX2	protein_coding	0	1	1	0	0	0
ENSG00000268758	0.320543	1	-4.37846	1.72749e-08	-4.69798	7.13919e-11	-1.5429	0.802517	-2.83404	6.08007e-05	-3.15981	3.93958e-07	ADGRE4P	transcribed_unprocessed_pseudogene	0	1	1	0	1	1
ENSG00000268804	-0.205144	1	-1.88606	0.0323081	-1.68088	0.110936	-1.12579	0.784941	-0.764097	0.566643	-0.56322	0.842003	LINC02132	lincRNA	0	1	0	0	0	0
ENSG00000269028	0.0439572	1	1.54931	1.09489e-08	1.50612	4.07913e-07	0.491827	0.338421	1.05625	0.00183552	1.00777	0.00717384	MTRNR2L12	protein_coding	0	1	1	0	1	1
ENSG00000269243	-0.283114	0.77305	-1.26148	3.93575e-22	-0.977595	8.50382e-10	-0.558571	0.000830142	-0.704686	1.87215e-07	-0.425909	0.046977	AC008894.2	antisense_RNA	0	1	0	0	0	0
ENSG00000269292	-0.398667	1	0.749002	0.0231633	1.14834	0.00156771	0.562075	0.281462	0.184541	0.93889	0.579485	0.49288	AC093503.2	antisense_RNA	0	0	1	0	0	0
ENSG00000269335	-0.645774	0.00843299	0.310327	0.629645	0.958765	8.12038e-06	-0.133053	0.317451	0.443133	0.0378317	1.08566	5.54655e-10	IKBKG	protein_coding	0	0	0	0	0	1
ENSG00000269400	0.121919	1	5.32104	0.00323919	5.18262	0.00724992	1.53626	0.642876	3.78272	0.410047	3.63902	0.535869	AC008734.2	sense_intronic	0	1	1	0	0	0
ENSG00000269825	0.308264	1	1.07102	0.00362565	0.764666	0.0862765	0.770575	0.159755	0.299266	0.862782	-0.012611	1	AC022150.4	sense_intronic	0	1	0	0	0	0
ENSG00000269987	-0.858875	0.905481	0.45037	0.59047	1.31255	0.0473416	0.589277	0.6914	-0.141459	0.990911	0.715977	0.72755	AC004542.2	lincRNA	0	0	1	0	0	0
ENSG00000270022	0.196707	1	5.42994	2.99949e-42	5.23469	1.67019e-36	0.516734	0.341796	4.91188	1.17292e-29	4.71065	2.03062e-26	Z93241.1	lincRNA	0	1	1	0	1	1
ENSG00000270049	0.31364	1	-0.848014	0.0465414	-1.15964	0.00491081	-0.998156	0.0502105	0.148796	0.914874	-0.168629	1	AC009061.2	antisense_RNA	0	0	1	0	0	0
ENSG00000270084	1.08935	0.222364	-0.348962	0.858043	-1.4358	0.01376	-0.60426	0.807309	0.253951	0.91574	-0.83814	0.34125	GAS5-AS1	antisense_RNA	0	0	1	0	0	0
ENSG00000270276	-5	1	7.33669	9.23441e-15	9	1.02109e-14	5.75764	7.74227e-12	1.57548	1	7	0.991907	HIST2H4B	protein_coding	0	1	1	1	0	0
ENSG00000270441	0.61303	0.901488	-0.449019	0.594773	-1.06069	0.0443484	0.162799	1	-0.61261	0.516725	-1.22964	0.0209189	AC135506.1	unprocessed_pseudogene	0	0	1	0	0	1
ENSG00000270629	0.190081	1	-0.545428	0.0051998	-0.732368	0.000702222	-1.10001	1.04247e-09	0.552875	0.0412135	0.360958	0.557654	NBPF14	protein_coding	0	0	0	1	0	0
ENSG00000270722	-1.7211	1	6.37871	4.99616e-23	8.09237	1.16427e-23	1.56739	0.00259765	4.812	5.56699e-07	6.51824	2.50467e-08	U1	snRNA	0	1	1	1	1	1
ENSG00000271254	-0.827393	0.296544	0.363533	0.579236	1.18675	0.00366177	0.0479266	1	0.31435	0.745875	1.13179	0.00688213	AC240274.1	protein_coding	0	0	1	0	0	1
ENSG00000271425	1.02909	3.75373e-06	0.32253	0.271922	-0.712706	0.00132225	0.0396818	1	0.281046	0.585483	-0.759354	0.000656165	NBPF10	protein_coding	1	0	0	0	0	0
ENSG00000271614	-0.0319202	1	1.60304	0.0138824	1.63837	0.0202293	-0.155834	0.988116	1.75775	0.00314276	1.78747	0.00368269	ATP2B1-AS1	lincRNA	0	1	1	0	1	1
ENSG00000271631	-1.45558	1	-6	0.0489696	-7	0.508784	-6	0.988116	-2.67855	0.354836	-1.24312	0.991907	AL139041.1	antisense_RNA	0	1	0	0	0	0
ENSG00000271743	7	1	9	0.0496621	4.20203	0.175964	8	0.196503	NA	NA	-7	1	AF287957.1	lincRNA	0	1	0	0	0	0
ENSG00000271788	0.590087	0.985041	-0.673352	0.459475	-1.26177	0.0347818	-0.829086	0.597773	0.153298	1	-0.439921	0.751484	AC008875.1	lincRNA	0	0	1	0	0	0
ENSG00000271869	-0.598527	1	1.94412	1.56221e-06	2.54604	7.50075e-09	0.907176	0.113233	1.03495	0.131353	1.63169	0.00801641	AC026979.3	lincRNA	0	1	1	0	0	1
ENSG00000271933	0.391748	1	1.36386	1.09722e-08	0.972898	0.000461552	0.179819	0.863276	1.18198	1.00954e-05	0.786306	0.0241388	AL603756.1	antisense_RNA	0	1	0	0	1	0
ENSG00000272196	7	6.46207e-05	NA	NA	-7	0.000115707	-6	0.988116	9	0.914874	-4.2954	0.00261846	HIST2H2AA4	protein_coding	1	0	1	0	0	1
ENSG00000272334	0.364831	1	-0.312788	0.956712	-0.678005	0.672937	1.1395	0.610925	-1.45666	0.223434	-1.82651	0.0475146	AC011816.2	lincRNA	0	0	0	0	0	1
ENSG00000272361	-0.372581	1	-6	0.0143071	-7	0.0562516	-6	0.741235	-1.74843	0.578247	-1.38062	0.857721	AC005014.2	lincRNA	0	1	0	0	0	0
ENSG00000272669	0.436873	1	-0.607454	0.243109	-1.04235	0.016656	-0.49161	0.702638	-0.1171	0.989974	-0.557439	0.478887	AL021707.6	antisense_RNA	0	0	1	0	0	0
ENSG00000272732	0.182882	1	-6	0.0356803	-7	0.0279499	-6	0.988116	-3.03964	0.29746	-3.22497	0.260389	AC004982.1	lincRNA	0	1	1	0	0	0
ENSG00000272808	-0.545604	1	-2.32474	0.041781	-1.7838	0.279156	-1.14275	0.914266	-1.18218	0.459584	-0.646037	0.943254	AC015712.6	processed_transcript	0	1	0	0	0	0
ENSG00000272839	-0.740457	1	-3.51707	0.0498845	-2.77465	0.31955	-3.41118	0.228264	-0.10468	1	0.632727	0.984033	AC011899.3	antisense_RNA	0	1	0	0	0	0
ENSG00000272843	-0.871271	1	1.28255	0.101506	2.15749	0.0083206	0.676914	0.763232	0.605021	0.829804	1.47434	0.324358	AC211476.2	antisense_RNA	0	0	1	0	0	0
ENSG00000272940	0.818653	1	-2.76859	0.244199	-3.58169	0.033581	-3.30212	0.248794	0.534273	0.972623	-0.285221	1	U62317.4	lincRNA	0	0	1	0	0	0
ENSG00000272993	-0.444701	1	-0.867809	0.0939984	-0.423488	0.696059	0.23671	0.998384	-1.10624	0.0418248	-0.666962	0.530467	AC239868.4	lincRNA	0	0	0	0	1	0
ENSG00000273018	0.874884	0.0727362	1.73522	4.03389e-13	0.863466	0.00197817	0.53889	0.0847619	1.19486	0.000111417	0.318284	0.810196	AC107983.2	processed_transcript	0	1	0	0	1	0
ENSG00000273204	-1.98655	1	1.46598	0.388938	3.45582	0.042775	1.7907	0.498726	-0.326274	1	1.65803	0.943468	AC104506.1	antisense_RNA	0	0	1	0	0	0
ENSG00000273240	-1.05397	0.84288	-2.07859	0.0183685	-1.02166	0.619818	-0.0314382	1	-2.04799	0.0339129	-0.996935	0.784375	AC013468.1	antisense_RNA	0	1	0	0	1	0
ENSG00000273496	0.914544	1	1.70677	0.126316	0.80415	0.556677	3.46992	0.0330557	-1.76271	0.728103	-2.67325	0.281062	AC011841.1	protein_coding	0	0	0	1	0	0
ENSG00000273691	-0.405504	1	-1.72151	0.00158249	-1.31796	0.0636553	-0.997329	0.458311	-0.726023	0.399194	-0.32777	0.962403	AC087284.1	sense_intronic	0	1	0	0	0	0
ENSG00000273727	NA	NA	9	0.00197684	9	0.00432092	1.15163	0.847842	9	0.154867	7	0.220734	U1	snRNA	0	1	1	0	0	0
ENSG00000273768	2.45205	1	6.51377	1.3505e-07	4.06291	5.98219e-05	0.858821	0.71747	5.65017	0.000532646	3.19831	0.0261897	U1	snRNA	0	1	1	0	1	1
ENSG00000273783	-0.0402168	1	1.81538	0.000177266	1.85866	0.000387201	0.407551	0.897395	1.40606	0.0170509	1.44384	0.0190636	AL136040.2	antisense_RNA	0	1	1	0	1	1
ENSG00000273802	-1.6604	0.748516	2.91894	4.22939e-11	4.58573	6.07305e-18	0.319909	0.910306	2.59767	2.98726e-08	4.25869	4.54937e-15	HIST1H2BG	protein_coding	0	1	1	0	1	1
ENSG00000274026	1.3216	0.126227	0.729768	0.594098	-0.58931	0.376795	0.914092	0.76729	-0.184947	1	-1.50907	0.0328528	FAM27E3	transcribed_processed_pseudogene	0	0	0	0	0	1
ENSG00000274210	2.17985	1	6.93962	2.16133e-10	4.76489	1.16006e-07	0.765193	0.689635	6.16935	4.34856e-06	3.99214	0.00039158	U1	snRNA	0	1	1	0	1	1
ENSG00000274267	0.839671	1	2.67401	0.000808583	1.83175	0.0298313	0.26217	0.988116	2.40788	0.0120401	1.56117	0.177343	HIST1H3B	protein_coding	0	1	1	0	1	0
ENSG00000274333	2.75921	0.532846	4.46029	5.31041e-06	1.70251	0.0463823	4.40869	7.19453e-05	0.0503035	1	-2.71117	0.281521	CU633967.1	lincRNA	0	1	1	1	0	0
ENSG00000274372	-0.472348	1	-1.53101	0.0491138	-1.05824	0.356056	-0.56826	0.947574	-0.964261	0.400909	-0.495621	0.937206	AC239803.3	lincRNA	0	1	0	0	0	0
ENSG00000274428	NA	NA	9	9.41605e-07	9	3.29469e-06	0.126675	1	9	1.59555e-06	7	3.73601e-06	U1	snRNA	0	1	1	0	1	1
ENSG00000274615	-1.07456	0.440737	-0.821961	0.18491	0.254226	1	-1.18527	0.0436765	0.362426	0.591959	1.43204	0.00696608	AC233968.1	unprocessed_pseudogene	0	0	0	1	0	1
ENSG00000274628	1.42388	1	3.9778	1.79858e-06	2.55703	0.00164372	1.80047	0.0875806	2.17828	0.26094	0.751517	0.943468	AL669942.1	processed_transcript	0	1	1	0	0	0
ENSG00000274641	2.7703	1	4.86147	0.000862279	2.09864	0.113104	0.636265	0.947574	4.22405	0.036342	1.45406	0.645636	HIST1H2BO	protein_coding	0	1	0	0	1	0
ENSG00000274791	-1.25033	0.418776	-6	1.52786e-09	-7	0.000627864	-6	0.0452811	-1.8134	0.0308044	-0.571597	0.97698	F8A2	protein_coding	0	1	1	1	1	0
ENSG00000274902	-1.89506	0.924838	-6	0.0109685	-7	0.508138	NA	NA	-6	0.0162228	-7	0.647366	AC004241.2	lincRNA	0	1	0	0	1	0
ENSG00000274997	-0.257292	1	4.08711	2.31162e-10	4.34489	2.53163e-10	1.314	0.0940686	2.7704	0.00583947	3.02277	0.00405151	HIST1H2AH	protein_coding	0	1	1	0	1	1
ENSG00000275029	-0.467871	0.633352	-1.45721	5.45867e-10	-0.986351	0.00112311	-0.653002	0.100754	-0.804255	0.00539624	-0.339128	0.745227	HMGB1P24	transcribed_processed_pseudogene	0	1	0	0	0	0
ENSG00000275126	0.117591	1	3.21493	0.000975021	3.10922	0.00218729	2.53214	0.0339183	0.681756	0.994462	0.569375	1	HIST1H4L	protein_coding	0	1	1	1	0	0
ENSG00000275215	2.94918	1	8.23542	8.77687e-28	5.28147	2.81343e-20	-0.470839	0.79646	8.70226	1.40956e-38	5.74613	1.61846e-29	RNA5-8SN4	rRNA	0	1	1	0	1	1
ENSG00000275221	-1.40918	1	2.67632	0.0286221	4.07771	0.00416115	1.74035	0.398634	0.933039	0.917462	2.33156	0.700641	HIST1H2AK	protein_coding	0	1	1	0	0	0
ENSG00000275265	1.05411	1	4.25858	7.04432e-07	3.20221	0.000113211	1.25089	0.303807	3.00584	0.0330057	1.94335	0.253144	AC127002.1	lincRNA	0	1	1	0	1	0
ENSG00000275291	-1.45672	1	4.84251	1.11821e-16	6.30044	1.24098e-18	0.559214	0.732919	4.28208	1.93459e-11	5.73542	1.10421e-13	U1	snRNA	0	1	1	0	1	1
ENSG00000275327	-0.702151	1	1.56991	0.0119508	2.27386	0.00094129	0.698181	0.612983	0.869403	0.558438	1.56813	0.168489	AL354950.2	antisense_RNA	0	1	1	0	0	0
ENSG00000275379	0.301395	1	2.29079	0.00364112	1.98249	0.0216292	0.919767	0.595989	1.36726	0.393009	1.05547	0.703388	HIST1H3I	protein_coding	0	1	1	0	0	0
ENSG00000275393	0.490952	0.955617	-0.745089	0.134861	-1.23474	0.0033254	-0.517267	0.709346	-0.229045	0.914874	-0.72448	0.220734	AC018695.6	sense_intronic	0	0	1	0	0	0
ENSG00000275405	7	1	9	0.0020633	3.88254	0.0315683	3.38846	0.14051	9	0.914874	0.483716	1	U1	snRNA	0	1	1	0	0	0
ENSG00000275496	0.0293184	1	-4.00141	7.25216e-17	-4.04633	1.99038e-17	-3.85255	2.42983e-15	-0.147482	1	-0.199294	1	CU633906.1	lincRNA	0	1	1	1	0	0
ENSG00000275538	7	1	9	5.97853e-11	5.70474	2.06991e-08	0.985873	0.491963	9	1.26152e-05	4.71021	0.000634306	RNVU1-19	snRNA	0	1	1	0	1	1
ENSG00000275708	0.2605	1	4.89073	1.46395e-68	4.63513	2.27025e-55	4.55675	2.19236e-64	0.330694	1	0.071397	1	MIR3648-1	miRNA	0	1	1	1	0	0
ENSG00000275882	2.19343	0.117287	-0.0583416	1	-2.259	0.0371662	0.124036	1	-0.183612	1	-2.38904	0.025737	IKBKGP1	unprocessed_pseudogene	0	0	1	0	0	1
ENSG00000275895	0.645977	0.0664437	-1.20421	5.05254e-05	-1.84805	4.04893e-13	-1.6669	1.64432e-10	0.461296	0.140833	-0.187006	0.850573	U2AF1L5	protein_coding	0	1	1	1	0	0
ENSG00000275930	3.0385	0.183335	-1.30959	0.979757	-4.3371	0.0183548	-1.4774	1	0.16846	1	-2.86596	0.0938602	Y_RNA	misc_RNA	0	0	1	0	0	0
ENSG00000276085	-1.03669	1	-3.79038	0.021378	-2.75008	0.385559	-2.60374	0.744697	-1.18796	0.578937	-0.15296	1	CCL3L3	protein_coding	0	1	0	0	0	0
ENSG00000276136	-0.0153522	1	-2.16519	0.00249576	-2.14741	0.00497866	-1.26161	0.497144	-0.903073	0.440686	-0.890668	0.54806	AC016957.2	lincRNA	0	1	1	0	0	0
ENSG00000276213	7	1	9	3.50295e-05	4.55696	0.00147531	0.928872	0.793863	9	0.0143439	3.61802	0.128843	Metazoa_SRP	misc_RNA	0	1	1	0	1	0
ENSG00000276216	-5	1	4.00665	0.00774502	9	0.000794632	0.483663	1	3.52093	0.054939	7	0.00678333	AC245014.3	lincRNA	0	1	1	0	0	1
ENSG00000276368	1.86169	0.84288	3.78208	1.99642e-06	1.92371	0.0109661	1.32085	0.229916	2.4581	0.0823522	0.594784	0.939205	HIST1H2AJ	protein_coding	0	1	1	0	0	0
ENSG00000276436	2.14866	1	4.83767	0.0218074	2.67898	0.178674	1.33892	0.818556	3.49528	0.531797	1.33061	0.943468	AL136301.1	antisense_RNA	0	1	0	0	0	0
ENSG00000276494	-1.58468	1	-6	0.0145902	-7	0.431289	-6	0.799408	-1.72958	0.4284	-0.147886	1	KCNQ1OT1_3	misc_RNA	0	1	0	0	0	0
ENSG00000276505	-0.797547	1	-4.58201	0.0223752	-3.78751	0.209334	-3.54195	0.560162	-1.04012	0.809091	-0.249911	1	AP000892.2	sense_intronic	0	1	0	0	0	0
ENSG00000276509	-0.0870471	1	-1.98027	0.00453814	-1.89422	0.0131617	-1.49844	0.246121	-0.485866	0.806333	-0.404447	0.943254	AC239799.2	lincRNA	0	1	1	0	0	0
ENSG00000276517	-0.656084	1	-2.03425	0.00420641	-1.3813	0.193811	-1.32409	0.477971	-0.712101	0.529273	-0.0637422	1	AL133243.3	sense_intronic	0	1	0	0	0	0
ENSG00000276545	-4.17052	0.410339	-6	0.0438108	-7	1	-6	0.528328	-0.75659	0.901446	3.42001	0.637841	PCDHGB9P	unprocessed_pseudogene	0	1	0	0	0	0
ENSG00000276600	-0.0735647	1	-1.63965	6.7731e-05	-1.56554	0.000574359	0.107964	1	-1.74943	6.89834e-05	-1.68048	0.000314987	RAB7B	protein_coding	0	1	1	0	1	1
ENSG00000276645	0.290665	1	-0.170876	1	-0.459539	0.797851	1.8194	0.179829	-1.99368	0.0367784	-2.28723	0.00521624	Metazoa_SRP	misc_RNA	0	0	0	0	1	1
ENSG00000276840	-1.09522	1	1.04111	0.188679	2.13856	0.00819545	1.84998	0.0615979	-0.813868	0.711161	0.279063	1	PMS2P10	unprocessed_pseudogene	0	0	1	0	0	0
ENSG00000276842	0.724284	1	-2.47765	0.139273	-3.19509	0.015709	-2.42992	0.419145	-0.0463707	1	-0.769901	0.864187	AC023510.2	antisense_RNA	0	0	1	0	0	0
ENSG00000276900	0.274452	1	1.20954	0.000842637	0.934585	0.0280746	0.383159	0.762078	0.823797	0.103301	0.544129	0.521189	AC023157.3	antisense_RNA	0	1	0	0	0	0
ENSG00000276923	-0.264531	1	-6	0.011394	-7	0.0356976	-6	0.106004	-0.174079	1	0.0852374	1	AL139351.1	lincRNA	0	1	1	0	0	0
ENSG00000276966	0.704308	1	3.444	1.14757e-13	2.73695	2.38853e-09	0.780736	0.286768	2.66216	2.13488e-06	1.949	0.000616354	HIST1H4E	protein_coding	0	1	1	0	1	1
ENSG00000277053	0.22148	1	1.28242	1.74593e-08	1.06428	4.35362e-05	0.656874	0.0179566	0.624416	0.110003	0.401001	0.64126	GTF2IP1	transcribed_unprocessed_pseudogene	0	1	1	0	0	0
ENSG00000277075	0.322175	1	4.54063	2.19872e-21	4.21722	2.4434e-18	0.571734	0.548855	3.96748	3.50868e-14	3.63815	2.27272e-12	HIST1H2AE	protein_coding	0	1	1	0	1	1
ENSG00000277117	-0.382999	1	1.40458	1.97103e-07	1.78862	8.69448e-10	1.1098	0.00075058	0.294114	0.710944	0.673273	0.202519	FP565260.3	protein_coding	0	1	1	1	0	0
ENSG00000277157	NA	NA	9	0.00824506	9	0.0160555	4.81608	0.122501	9	1	7	1	HIST1H4D	protein_coding	0	1	1	0	0	0
ENSG00000277203	1.29559	6.64347e-05	2.03376	6.51747e-20	0.740396	0.00270035	0.134129	0.362405	1.8951	1.03671e-12	0.598789	0.390553	F8A1	protein_coding	1	1	0	0	1	0
ENSG00000277437	-1.39228	1	3.05179	1.53955e-09	4.44659	9.18607e-14	6.84409	1.06524e-19	-3.79798	0.0528265	-2.40361	0.716529	MIR3687-1	miRNA	0	1	1	1	0	0
ENSG00000277491	-0.808096	1	-1.51324	0.178429	-0.698923	0.860586	1.26658	0.881369	-2.78312	0.0129744	-1.97353	0.345563	AC087392.5	lincRNA	0	0	0	0	1	0
ENSG00000277602	0.00593195	1	1.99178	0.0497971	1.98425	0.0774918	0.199711	1	1.78916	0.160259	1.77723	0.226087	AC005363.2	lincRNA	0	1	0	0	0	0
ENSG00000277720	NA	NA	9	3.41786e-13	9	3.06957e-12	0.445831	0.895902	9	4.04336e-10	7	1.48833e-09	AL031777.2	unprocessed_pseudogene	0	1	1	0	1	1
ENSG00000277734	0.150939	1	-0.916853	0.00692691	-1.06613	0.00285944	0.0542038	1	-0.972809	0.00783632	-1.12719	0.00153819	TRAC	TR_C_gene	0	0	1	0	0	1
ENSG00000277918	0.933869	1	5.76183	1.86696e-16	4.81902	3.70732e-13	1.35281	0.046578	4.4038	1.20449e-05	3.45935	0.000419771	U1	snRNA	0	1	1	1	1	1
ENSG00000278000	0.810423	0.362252	-0.821221	0.165842	-1.6301	0.00021189	-0.759926	0.461365	-0.0629122	1	-0.876859	0.13777	AC139100.2	sense_intronic	0	0	1	0	0	0
ENSG00000278002	-0.08211	1	2.98119	1.03638e-09	3.06746	1.82956e-09	0.390088	0.881823	2.58894	1.0212e-06	2.66965	7.35483e-07	AL627171.1	lincRNA	0	1	1	0	1	1
ENSG00000278048	-1.32714	1	3.6558	1.49454e-08	4.98563	3.89029e-11	1.19242	0.191764	2.46364	0.0129008	3.78619	0.000314987	U2	snRNA	0	1	1	0	1	1
ENSG00000278099	7	1	9	1.28434e-21	7.66402	1.18608e-18	1.00567	0.208115	9	1.28128e-11	6.64964	6.75245e-10	U1	snRNA	0	1	1	0	1	1
ENSG00000278198	-0.951085	1	-1.38751	0.550165	-0.434439	1	-2.65248	0.0427217	1.25938	0.248075	2.20872	0.0383582	AC011043.2	protein_coding	0	0	0	1	0	1
ENSG00000278637	-2.4168	0.989508	1.9605	0.0540232	4.37497	0.00049895	0.264242	1	1.69556	0.203142	4.10498	0.00276638	HIST1H4A	protein_coding	0	0	1	0	0	1
ENSG00000278662	1.01282	0.989508	1.78096	0.0299081	0.77086	0.586364	0.286041	1	1.49406	0.15144	0.47918	0.943468	GOLGA6L10	protein_coding	0	1	0	0	0	0
ENSG00000278700	-0.638966	1	-4.87774	0.0260979	-4.23712	0.180795	-3.43132	0.789912	-1.45126	0.585927	-0.815669	0.987549	Metazoa_SRP	misc_RNA	0	1	0	0	0	0
ENSG00000278705	-1.0499	1	3.15583	5.09618e-06	4.20559	8.99267e-08	0.504795	0.869071	2.6499	0.00155811	3.69339	3.24536e-05	HIST1H4B	protein_coding	0	1	1	0	1	1
ENSG00000278861	0.120741	1	1.40503	0.0166162	1.28616	0.0478689	0.104464	1	1.2995	0.0550698	1.17507	0.122614	AC117503.3	TEC	0	1	1	0	0	0
ENSG00000278903	2.92709	0.00206774	2.8208	0.00137697	-0.120203	1	4.06295	0.000346355	-1.24301	0.88145	-4.18889	1.4228e-05	CU633906.2	lincRNA	1	1	0	1	0	1
ENSG00000279070	3.07558	0.642649	3.51401	0.0491641	0.449862	0.909544	-0.235502	1	3.75143	0.0376137	0.678645	0.930839	AC073263.2	lincRNA	0	1	0	0	1	0
ENSG00000279140	-0.758365	1	0.791902	0.335889	1.5525	0.0266354	0.050308	1	0.740599	0.399222	1.49646	0.031165	AL590326.2	TEC	0	0	1	0	0	1
ENSG00000279141	0.039457	1	-2.98824	6.25198e-06	-3.02162	1.02613e-05	-1.616	0.476445	-1.37501	0.028956	-1.41354	0.0322983	LINC01451	lincRNA	0	1	1	0	1	1
ENSG00000279166	-0.0331217	1	-1.63678	0.0262569	-1.60291	0.0524141	-0.843644	0.817684	-0.795935	0.476169	-0.767889	0.629444	AC009951.1	TEC	0	1	0	0	0	0
ENSG00000279187	-0.665018	1	-3.33746	0.0222009	-2.67118	0.199082	-2.38512	0.585811	-0.952057	0.767577	-0.290679	1	AC027601.5	TEC	0	1	0	0	0	0
ENSG00000279192	1.19407	0.256434	1.70399	0.000744781	0.507028	0.553296	0.0484019	1	1.65262	0.00292154	0.451049	0.818634	PWAR5	TEC	0	1	0	0	1	0
ENSG00000279196	2.11099	0.654473	-6	0.435989	-7	0.00361546	-6	1	-2.83412	0.728039	-4.94561	0.0121107	AC135048.4	TEC	0	0	1	0	0	1
ENSG00000279233	0.132944	1	-0.896864	0.0817841	-1.02968	0.0499187	-1.08099	0.0947036	0.182004	0.947262	0.0440426	1	AC122688.3	TEC	0	0	1	0	0	0
ENSG00000279386	7	1	9	0.0335067	3.23905	0.218803	8	0.152687	NA	NA	-7	1	AC021106.3	TEC	0	1	0	0	0	0
ENSG00000279584	1.79515	1	6.18214	1.34794e-11	4.39466	2.16979e-08	1.12011	0.289258	5.06038	5.78181e-05	3.26612	0.00397388	AC005593.1	TEC	0	1	1	0	1	1
ENSG00000279602	-0.135302	1	2.20055	0.000227045	2.33827	0.000256957	-0.0275471	1	2.22522	0.000267364	2.35775	0.000144553	AC109326.1	TEC	0	1	1	0	1	1
ENSG00000279613	7	1	9	0.0406065	1.84384	0.517492	2.18984	0.727917	9	0.798795	-0.355694	1	AC124283.5	TEC	0	1	0	0	0	0
ENSG00000279631	-0.0720606	1	0.702276	0.309294	0.776601	0.282885	-0.426296	0.732294	1.12725	0.0262761	1.19637	0.0207633	AL158211.5	TEC	0	0	0	0	1	1
ENSG00000279687	-1.0572	0.607733	-1.73969	0.0124795	-0.685447	0.724838	-1.69991	0.057687	-0.0405015	1	1.00767	0.258904	FP565260.5	antisense_RNA	0	1	0	0	0	0
ENSG00000279762	-0.273681	1	1.76493	0.00132964	2.04198	0.000548291	0.27999	0.946815	1.48389	0.0379993	1.75497	0.0124004	AC005899.8	antisense_RNA	0	1	1	0	1	1
ENSG00000279772	NA	NA	9	0.00525855	9	0.0106584	0.281689	1	9	0.0274615	7	0.0421127	AC026422.1	TEC	0	1	1	0	1	1
ENSG00000279821	0.875012	0.391544	-0.044413	1	-0.918525	0.0949267	0.285476	0.989334	-0.331604	0.892307	-1.21057	0.0297015	AC145098.2	TEC	0	0	0	0	0	1
ENSG00000279901	-0.362834	1	1.28219	0.00453155	1.64589	0.000803044	0.545925	0.651546	0.73438	0.344836	1.09204	0.123713	AC092117.2	TEC	0	1	1	0	0	0
ENSG00000279907	0.4712	0.989255	-1.21292	0.0113104	-1.68253	9.12261e-05	-0.0768816	1	-1.13801	0.0361259	-1.6129	0.000133324	AC018695.7	TEC	0	1	1	0	1	1
ENSG00000280018	7	0.0279613	NA	NA	-7	0.0152597	NA	NA	NA	NA	-7	0.0164552	CU634019.6	lincRNA	1	0	1	0	0	1
ENSG00000280153	0.42321	1	-1.85649	0.0207504	-2.28027	0.0017199	-0.412932	1	-1.44327	0.139393	-1.87273	0.0136651	AC133065.6	TEC	0	1	1	0	0	1
ENSG00000280193	3.29704	1	3.51474	0.585503	0.226759	1	-1.55984	0.596179	5.07767	0.0269987	1.78265	0.523132	AC132219.2	TEC	0	0	0	0	1	0
ENSG00000280441	-0.639569	1	-0.774469	0.643905	-0.121494	1	-2.9121	2.11707e-08	2.13374	1.51179e-06	2.77921	9.61649e-10	FP236383.1	lincRNA	0	0	0	1	1	1
ENSG00000280543	-0.34683	1	-1.9188	0.0301064	-1.57408	0.163766	-0.794079	0.892947	-1.12705	0.436616	-0.787665	0.835534	ASAP1-IT2	sense_intronic	0	1	0	0	0	0
ENSG00000280634	-0.632208	1	1.30211	0.000873714	1.9359	4.24357e-06	0.763833	0.166394	0.536294	0.662111	1.16557	0.0857592	THRIL	antisense_RNA	0	1	1	0	0	0
ENSG00000280789	-0.542871	1	0.653964	0.223793	1.19741	0.0194909	0.253013	0.947574	0.399316	0.781713	0.937838	0.20209	PAGR1	protein_coding	0	0	1	0	0	0
ENSG00000281691	-0.307483	1	1.20583	0.0852838	1.51121	0.0481585	0.866443	0.563991	0.336687	0.934826	0.637695	0.87791	RBM5-AS1	antisense_RNA	0	0	1	0	0	0
ENSG00000281769	1.46346	1	-6	0.42019	-7	0.0340613	NA	NA	-6	0.516064	-7	0.0425234	LINC01230	lincRNA	0	0	1	0	0	1
ENSG00000282816	0.939705	0.981946	0.0438333	1	-0.897639	0.57157	2.68927	0.219274	-2.64895	0.129317	-3.59494	0.000875684	AC000035.1	antisense_RNA	0	0	0	0	0	1
ENSG00000282988	-0.386505	1	1.26949	0.0290066	1.65802	0.00874095	0.659435	0.704387	0.608317	0.648223	0.991812	0.394782	AL031777.3	protein_coding	0	1	1	0	0	0
ENSG00000283208	3.29625	1	4.73879	0.0478643	1.44933	0.587577	0.617565	0.981941	4.11971	0.346289	0.823799	1	AC001226.2	protein_coding	0	1	0	0	0	0
ENSG00000283341	0.79056	0.876542	0.813192	0.262476	0.0228031	1	-0.508344	0.810631	1.31911	0.026733	0.523745	0.727453	AC068205.2	processed_transcript	0	0	0	0	1	0
ENSG00000283345	-2.33555	0.139312	-0.00347445	1	2.32651	0.0489293	1.17707	0.753856	-1.17972	0.567009	1.14336	0.75734	AC127502.3	unprocessed_pseudogene	0	0	1	0	0	0
ENSG00000283399	0.821145	1	-3.60187	0.0330937	-4.42411	0.000624746	-1.72144	0.986349	-1.88733	0.264358	-2.71278	0.0120789	AC004381.2	unprocessed_pseudogene	0	1	1	0	0	1
ENSG00000284024	1.06322	0.601514	1.62231	0.00360176	0.561308	0.520371	0.658091	0.589011	0.961201	0.374899	-0.104198	1	AC069544.2	protein_coding	0	1	0	0	0	0
ENSG00000284543	0.106519	1	-1.1587	0.0436144	-1.26255	0.0370191	-0.491536	0.912363	-0.668558	0.441176	-0.777556	0.388764	LINC01226	processed_transcript	0	1	1	0	0	0
